# Supplementary material for: LC/MS- and GC/MS-based metabolomic profiling to determine changes in flavor quality and bioactive components of Phlebopus portentosus under low-temperature storage
Source: Front Nutr. 2023 Jun 29;10:1168025. doi: 10.3389/fnut.2023.1168025 (PMC10349180; doi:10.3389/fnut.2023.1168025)
Supplement: Supplementary file 2 [file Data_Sheet_1.xlsx]

## Sheet: File S1
File S1. Differential metabolites identification in caps in different storage time using LC/MS
Metab ID	Metabolite	HMDB Superclass	HMDB Class	HMDB Subclass	M/Z	Adducts	Formula	Retention time	P_value	G1	G3	G5	G7	G13
metab_18521	({2-[2-(2-hydroxypropan-2-yl)-7-oxo-2H,3H,7H-furo[3,2-g]chromen-6-yl]-2-methylbut-3-en-1-yl}oxy)sulfonic acid	Phenylpropanoids and polyketides	Coumarins and derivatives	Furanocoumarins	455.098	M+FA-H	C19H22O8S	2.1404	0.02236	4.26 ±0.39	4.45 ±0.70	4.94 ±0.33	4.26 ±0.87	5.17 ±0.14
metab_13493	(+)-O-Methylarmepavine	Organoheterocyclic compounds	Isoquinolines and derivatives	Benzylisoquinolines	372.181	M+FA-H	C20H25NO3	6.0221	0.006168	4.67 ±0.23	4.37 ±0.19	4.30 ±0.33	3.88 ±0.36	3.91 ±0.48
metab_6245	(+)-Prosopinine	-	-	-	314.268	M+H	C18H35NO3	5.9524	0.005213	3.30 ±0.05	3.41 ±0.32	3.66 ±0.57	3.72 ±0.46	4.70 ±0.56
metab_16044	(+/-)11(12)-EET Ethanolamide	-	-	-	408.275	M+FA-H	C22H37NO3	6.3074	0.00324	1.12 ±1.22	3.26 ±1.47	4.26 ±0.34	3.65 ±1.74	4.56 ±0.58
metab_16218	(+/-)12,13-DiHOME	-	-	-	313.237	M-H	C18H34O4	6.1823	0.0007	6.72 ±0.10	7.04 ±0.11	6.88 ±0.15	6.91 ±0.09	7.18 ±0.20
metab_898	(+/-)7-epi Jasmonic Acid	-	-	-	211.132	M+H-2H2O, M+H	C12H18O3	3.7087	0.003373	4.61 ±0.05	4.53 ±0.07	4.43 ±0.09	4.53 ±0.10	4.44 ±0.05
metab_268	(+/-)9-HpODE	-	-	-	295.226	M+H, M+ACN+H, M+H-H2O	C18H32O4	6.1492	0.003303	7.27 ±0.10	7.39 ±0.09	7.39 ±0.06	7.44 ±0.08	7.52 ±0.05
metab_3904	(+/-)-Octanoylcarnitine	-	-	-	288.216	M+H	C15H29NO4	5.7343	0.001206	5.47 ±0.06	5.28 ±0.16	5.18 ±0.08	5.21 ±0.12	5.07 ±0.09
metab_8324	(+/-)-Propionylcarnitine	-	-	-	218.138	M+H	C10H19NO4	1.9235	0.004279	6.69 ±0.03	6.39 ±0.10	6.41 ±0.08	6.43 ±0.09	6.36 ±0.10
metab_15918	(1(10)E,4a,5E)-1(10),5-Germacradiene-12-acetoxy-4,11-diol	Lipids and lipid-like molecules	Prenol lipids	Sesquiterpenoids	341.196	M+FA-H	C17H28O4	6.4261	0.004386	4.35 ±0.25	4.56 ±0.42	4.79 ±0.13	4.91 ±0.21	4.99 ±0.14
metab_16560	(1S,16R)-5,7,11-trihydroxy-3-[3-hydroxy-1-(2-methyl-1,3-thiazol-4-yl)prop-1-en-2-yl]-8,8,10,12,16-pentamethyl-17-oxa-4-azabicyclo[14.1.0]heptadec-4-en-9-one	Organoheterocyclic compounds	Azoles	Thiazoles	503.26	M-H2O-H	C27H42N2O6S	5.9864	0.001844	3.25 ±0.45	3.17 ±0.35	3.52 ±0.33	3.89 ±0.58	4.47 ±0.27
metab_5474	(20R)-Ginsenoside Rh2	Lipids and lipid-like molecules	Prenol lipids	Triterpenoids	640.476	M+NH4	C36H62O8	6.427	0.005623	5.02 ±0.26	5.28 ±0.43	5.50 ±0.11	5.48 ±0.18	5.71 ±0.19
metab_16477	(24E)-3alpha-Acetoxy-15alpha-hydroxy-23-oxo-7,9(11),24-lanostatrien-26-oic acid	Lipids and lipid-like molecules	Prenol lipids	Diterpenoids	563.275	M+K-2H	C32H46O6	6.0221	0.03591	5.11 ±0.18	4.92 ±0.23	4.94 ±0.19	4.82 ±0.25	4.64 ±0.21
metab_1591	(25R)-3beta-hydroxycholest-5-en-7-one-26-oate	Lipids and lipid-like molecules	Steroids and steroid derivatives	Bile acids, alcohols and derivatives	469.273	M+K, M+ACN+Na	C27H42O4	6.1018	0.004042	5.31 ±0.06	5.07 ±0.25	4.42 ±0.86	4.62 ±0.40	4.87 ±0.33
metab_13639	(2E,4E)-2,4-Octadien-1-ol	Lipids and lipid-like molecules	Fatty Acyls	Fatty alcohols	297.206	2M+FA-H	C8H14O	6.141	0.0001695	5.59 ±0.10	5.76 ±0.04	5.87 ±0.08	5.89 ±0.09	5.99 ±0.09
metab_3399	(2E,4E)-2,7-Dimethyl-2,4-octadienedioic acid	Lipids and lipid-like molecules	Fatty Acyls	Fatty acids and conjugates	262.106	M+ACN+Na	C10H14O4	3.5241	0.02315	4.90 ±0.08	4.96 ±0.14	5.06 ±0.10	5.12 ±0.11	5.08 ±0.15
metab_8797	(2S,5S)-trans-Carboxymethylproline	-	-	-	174.076	M+H	C7H11NO4	0.9013	0.007675	5.28 ±0.02	5.32 ±0.12	5.27 ±0.05	5.41 ±0.17	5.63 ±0.20
metab_5370	(3b,5a,22E,24S)-Stigmasta-7,22,25-trien-3-ol 3-glucoside	Lipids and lipid-like molecules	Steroids and steroid derivatives	Stigmastanes and derivatives	605.437	M+CH3OH+H	C35H56O6	6.5412	0.004742	5.15 ±0.40	5.43 ±0.67	5.67 ±0.23	5.84 ±0.33	6.12 ±0.14
metab_1639	(3b,6b,8b,12a)-8,12-Epoxy-7(11)-eremophilene-6-angeloyloxy-8,12-dimethoxy-3-ol	Organoheterocyclic compounds	Naphthofurans	Not Available	436.265	M+NH4, M+ACN+H	C22H34O6	6.0544	0.0006551	5.10 ±0.24	5.94 ±0.36	5.62 ±0.15	5.99 ±0.44	6.35 ±0.28
metab_1521	(3E)-4-phenylbuta-1,3-dien-2-ol	Benzenoids	Benzene and substituted derivatives	Styrenes	129.07	M+H-H2O, M+Na	C10H10O	6.1902	0.0007944	5.24 ±0.10	5.03 ±0.12	5.05 ±0.14	5.04 ±0.09	4.66 ±0.16
metab_1892	(3S,5S)-Carbapenam-3-carboxylic acid	-	-	-	156.065	M+H, M+ACN+H	C7H9NO3	1.9578	0.01977	4.57 ±0.07	4.56 ±0.13	4.44 ±0.14	4.54 ±0.13	4.72 ±0.09
metab_7464	(6-carboxy-3,4,5-trihydroxyoxan-2-yl)[4-(2H-chromen-2-ylidene)cyclohexa-2,5-dien-1-ylidene]oxidanium	Organic oxygen compounds	Organooxygen compounds	Carbohydrates and carbohydrate conjugates	364.095	M+H-2H2O	C21H19O8+	3.0036	0.01112	4.49 ±0.17	3.84 ±0.74	3.74 ±0.72	3.48 ±0.68	3.38 ±0.60
metab_5733	(9S,10E,12Z,15Z)-9-Hydroxy-10,12,15-octadecatrienoic acid	Lipids and lipid-like molecules	Fatty Acyls	Lineolic acids and derivatives	339.189	M+2Na-H	C18H30O3	6.2378	0.002615	6.10 ±0.10	6.06 ±0.18	5.93 ±0.09	6.02 ±0.12	5.73 ±0.16
metab_2980	(9S,10S)-10-hydroxy-9-(phosphonooxy)octadecanoate	Lipids and lipid-like molecules	Fatty Acyls	Fatty acids and conjugates	414.258	M+NH4	C18H37O7P	2.4021	0.02383	5.60 ±0.47	5.82 ±0.54	6.21 ±0.31	5.80 ±0.45	6.38 ±0.11
metab_4200	(E)-2-(2,4-Hexadiynylidene)-1,6-dioxaspiro[4.5]dec-3-ene	Organic oxygen compounds	Organooxygen compounds	Ethers	179.085	M+H-2H2O	C14H14O2	6.1902	0.0003114	4.99 ±0.08	4.73 ±0.15	4.70 ±0.19	4.77 ±0.13	4.14 ±0.25
metab_9445	(E)-9,12,13-trihydroxyoctadec-10-enoic acid	-	-	-	329.232	M-H, 2M-H, M+Cl	C18H34O5	6.057	0.0001934	7.16 ±0.09	7.35 ±0.16	7.46 ±0.06	7.51 ±0.10	7.64 ±0.10
metab_5961	(E)-Casimiroedine	Organic oxygen compounds	Organooxygen compounds	Carbohydrates and carbohydrate conjugates	459.224	M+ACN+H	C21H27N3O6	6.1087	0.001455	5.49 ±0.17	5.30 ±0.11	5.17 ±0.17	5.22 ±0.18	4.85 ±0.27
metab_5337	(E,E)-11,13-Octadecadien-9-ynoic acid	Lipids and lipid-like molecules	Fatty Acyls	Fatty acids and conjugates	259.205	M+H-H2O	C18H28O2	6.5951	0.001894	4.48 ±0.13	4.83 ±0.07	4.85 ±0.13	4.83 ±0.16	4.98 ±0.13
metab_2190	(R)-(+)-2-Pyrrolidone-5-carboxylic acid	-	-	-	130.049	M+H	C5H7NO3	0.588	0.04437	7.24 ±0.06	7.13 ±0.21	7.44 ±0.13	7.23 ±0.58	7.33 ±0.20
metab_2454	(R)-Mandelamide	-	-	-	152.07	M+H	C8H9NO2	1.2511	0.002432	5.09 ±0.10	4.87 ±0.08	4.94 ±0.21	4.93 ±0.26	4.54 ±0.08
metab_9083	(R)-Serine	-	-	-	106.05	M+H	C3H7NO3	0.5745	0.0006313	5.77 ±0.06	5.85 ±0.07	5.93 ±0.10	5.90 ±0.12	5.60 ±0.07
metab_9916	(S)-10,16-Dihydroxyhexadecanoic acid	Lipids and lipid-like molecules	Fatty Acyls	Fatty acids and conjugates	309.206	M-H, M+Na-2H	C16H32O4	6.169	0.0129	7.00 ±0.14	7.09 ±0.21	7.25 ±0.16	7.26 ±0.12	7.33 ±0.13
metab_17157	(S)-9-Hydroxy-10-undecenoic acid	Organic acids and derivatives	Hydroxy acids and derivatives	Medium-chain hydroxy acids and derivatives	245.138	M+FA-H	C11H20O3	5.0364	0.002322	4.09 ±0.39	3.25 ±0.08	3.09 ±0.38	3.09 ±0.30	2.91 ±0.31
metab_6197	(Z)-6-(2-Methoxyvinyl)-7-methyl-2H-1-benzopyran-2-one	Phenylpropanoids and polyketides	Coumarins and derivatives	Not Available	181.064	M+H-2H2O	C13H12O3	5.9866	0.03131	5.04 ±0.17	4.88 ±0.24	4.65 ±0.37	4.56 ±0.42	4.28 ±0.43
metab_3516	1-(beta-D-Glucopyranosyloxy)-3-octanone	Lipids and lipid-like molecules	Fatty Acyls	Fatty acyl glycosides	370.185	M+ACN+Na	C14H26O7	3.9679	0.0006375	1.93 ±0.01	2.67 ±0.83	3.32 ±0.80	3.49 ±0.84	4.81 ±0.30
metab_19734	1-(sn-Glycero-3-phospho)-1D-myo-inositol	Lipids and lipid-like molecules	Glycerophospholipids	Glycerophosphoinositols	333.058	M-H	C9H19O11P	0.5842	0.005698	7.22 ±0.06	7.50 ±0.16	7.38 ±0.06	7.38 ±0.10	7.38 ±0.04
metab_15376	1,2-dioleoyl-sn-Glycero-3-Phosphate	Lipids and lipid-like molecules	Glycerophospholipids	Glycerophosphates	699.495	M-H	C39H73O8P	7.6017	0.0006667	4.79 ±0.16	4.35 ±0.21	3.97 ±0.31	3.87 ±0.39	3.74 ±0.22
metab_1116	1,4,6-Trimethylnaphthalene	-	-	-	171.116	M+H, M+Na	C13H14	6.1902	0.0005873	5.03 ±0.08	4.82 ±0.14	4.81 ±0.13	4.82 ±0.11	4.39 ±0.18
metab_3546	10,11-Dihydro-12R-hydroxy-leukotriene E4	Lipids and lipid-like molecules	Fatty Acyls	Eicosanoids	480.236	M+Na	C23H39NO6S	4.1185	0.03617	3.64 ±0.60	3.76 ±0.61	4.05 ±0.45	3.25 ±0.08	4.16 ±0.51
metab_6371	10-butanoyl-5,7-dihydroxy-4-(3-hydroxypropyl)-8,8-dimethyl-2H,6H,7H,8H-pyrano[3,2-g]chromen-2-one	Phenylpropanoids and polyketides	Coumarins and derivatives	Pyranocoumarins	408.2	M+NH4	C21H26O7	5.8433	0.01049	5.02 ±0.22	5.13 ±0.40	4.71 ±0.53	5.01 ±0.49	4.31 ±0.16
metab_10249	10-Hydroxydecanoic acid	-	-	-	209.117	M-H, M+Na-2H	C10H20O3	6.0708	0.002781	5.35 ±0.15	5.53 ±0.13	5.57 ±0.17	5.71 ±0.18	5.82 ±0.14
metab_6577	10-Nitrooleate	-	-	-	328.247	M+H	C18H33NO4	5.5098	0.003328	3.24 ±0.33	3.75 ±0.37	4.08 ±0.42	3.91 ±0.56	4.61 ±0.31
metab_18302	11-(2-hydroxyphenyl)-2-methoxy-4,6,10-trioxatricyclo[7.4.0.0?,?]trideca-1,3(7),8-trien-13-one	Phenylpropanoids and polyketides	Flavonoids	O-methylated flavonoids	359.076	M+FA-H	C17H14O6	2.4084	0.001961	4.71 ±0.23	3.99 ±0.59	4.91 ±0.14	4.24 ±0.63	3.99 ±0.45
metab_6294	11-Dehydro-thromboxane B2	Lipids and lipid-like molecules	Fatty Acyls	Eicosanoids	386.252	M+NH4	C20H32O6	5.9185	5.272e-05	3.79 ±0.30	4.13 ±0.14	4.54 ±0.21	4.69 ±0.17	5.16 ±0.26
metab_6810	11-Methoxynoryangonin	Phenylpropanoids and polyketides	Kavalactones	Not Available	297.075	M+Na	C15H14O5	4.6574	0.01639	3.45 ±0.45	3.10 ±0.24	4.23 ±0.72	3.78 ±0.63	4.12 ±0.88
metab_10224	11-Oxohexadecanoic acid	Lipids and lipid-like molecules	Fatty Acyls	Fatty acids and conjugates	291.196	M-H, M+Na-2H	C16H30O3	6.134	0.03293	5.87 ±0.18	5.96 ±0.22	6.15 ±0.21	6.13 ±0.15	6.22 ±0.14
metab_15948	12'-Apo-b-carotene-3,12'-diol	Lipids and lipid-like molecules	Prenol lipids	Diterpenoids	367.263	M-H	C25H36O2	6.3912	0.002474	6.06 ±0.13	5.91 ±0.24	5.74 ±0.17	5.83 ±0.18	5.54 ±0.06
metab_3802	12-Hydroxydodecanoic acid	Organic acids and derivatives	Hydroxy acids and derivatives	Medium-chain hydroxy acids and derivatives	258.206	M+ACN+H	C12H24O3	5.3052	0.01511	3.12 ±0.36	3.52 ±0.47	4.16 ±0.42	3.64 ±0.58	3.95 ±0.54
metab_13953	12-OPDA	-	-	-	291.196	M-H	C18H28O3	6.4826	0.01342	5.21 ±0.16	5.35 ±0.32	5.50 ±0.09	5.53 ±0.11	5.59 ±0.07
metab_15811	12-Oxo-20-hydroxy-leukotriene B4	Lipids and lipid-like molecules	Fatty Acyls	Eicosanoids	331.188	M-H2O-H	C20H30O5	6.5159	0.04021	4.48 ±0.04	4.61 ±0.12	4.71 ±0.05	4.69 ±0.14	4.66 ±0.15
metab_95	12-oxo-5E,8E,10Z-dodecatrienoic acid	-	-	-	272.127	M+H-H2O, M+ACN+Na, M+H, M+H-2H2O	C12H16O3	4.773	0.02737	5.27 ±0.19	4.93 ±0.12	4.99 ±0.15	4.84 ±0.37	4.81 ±0.25
metab_5344	13(S)-HOTrE	-	-	-	277.215	M+H-H2O	C18H30O3	6.5882	0.002493	5.78 ±0.08	6.13 ±0.05	6.12 ±0.10	6.09 ±0.15	6.22 ±0.15
metab_9918	13(S)-HpODE	Lipids and lipid-like molecules	Fatty Acyls	Lineolic acids and derivatives	311.222	M-H, M+Cl	C18H32O4	6.1757	0.01861	8.25 ±0.05	8.37 ±0.07	8.34 ±0.05	8.34 ±0.06	8.42 ±0.11
metab_16313	13,14-Dihydro PGF-1a	Lipids and lipid-like molecules	Fatty Acyls	Eicosanoids	357.264	M-H	C20H38O5	6.12	0.0003524	4.53 ±0.13	4.94 ±0.31	5.02 ±0.23	5.05 ±0.17	5.50 ±0.20
metab_13633	13,14-dihydro-PGE1	Lipids and lipid-like molecules	Fatty Acyls	Eicosanoids	355.248	M-H	C20H36O5	6.134	0.0003644	4.24 ±0.19	4.71 ±0.24	4.82 ±0.18	4.96 ±0.35	5.31 ±0.26
metab_16300	13-Hydroxy-9-methoxy-10-oxo-11-octadecenoic acid	Lipids and lipid-like molecules	Fatty Acyls	Lineolic acids and derivatives	341.232	M-H	C19H34O5	6.127	0.01729	5.98 ±0.15	5.88 ±0.14	5.70 ±0.14	5.71 ±0.08	5.86 ±0.21
metab_9929	15(S)-HpEDE	-	-	-	339.253	M-H, M+Na-2H	C20H36O4	6.2303	0.000141	5.44 ±0.10	5.85 ±0.11	5.79 ±0.15	5.77 ±0.13	6.13 ±0.07
metab_1042	16-Hydroxy-10-oxohexadecanoic acid	Lipids and lipid-like molecules	Fatty Acyls	Fatty acids and conjugates	328.247	M+NH4, M+ACN+H	C16H30O4	5.891	0.0002988	3.31 ±0.31	3.65 ±0.29	3.95 ±0.21	3.81 ±0.28	4.57 ±0.16
metab_6164	19,20-DiHDPA	Lipids and lipid-like molecules	Fatty Acyls	Fatty acids and conjugates	380.278	M+NH4	C22H34O4	6.0071	0.003425	3.75 ±0.15	4.24 ±0.36	4.11 ±0.53	4.58 ±0.29	4.83 ±0.29
metab_5640	19'-Hexanoyloxymytiloxanthin	Lipids and lipid-like molecules	Prenol lipids	Triterpenoids	677.456	M+H-2H2O	C46H64O6	6.2921	0.02014	5.38 ±0.24	5.16 ±0.66	5.68 ±0.14	5.68 ±0.17	5.81 ±0.17
metab_5765	19-Hydroxy-PGE2	Lipids and lipid-like molecules	Fatty Acyls	Eicosanoids	333.202	M+H-2H2O	C20H32O6	6.2172	0.03508	6.82 ±0.15	6.98 ±0.12	7.02 ±0.15	7.02 ±0.13	7.10 ±0.08
metab_16113	19-Norandrosterone	Lipids and lipid-like molecules	Steroids and steroid derivatives	Estrane steroids	321.206	M+FA-H	C18H28O2	6.2582	0.0005004	3.61 ±0.35	3.91 ±0.56	4.42 ±0.19	4.64 ±0.25	4.82 ±0.31
metab_6063	1alpha,25-dihydroxy-23-azavitamin D3	-	-	-	418.33	M+H	C26H43NO3	6.0611	0.001547	4.84 ±0.52	5.00 ±0.65	5.81 ±0.29	5.41 ±0.40	5.96 ±0.21
metab_8588	1-Anilino-9,10-dioxo-2-anthroic acid	-	-	-	344.09	M+H	C21H13NO4	1.5327	0.002666	5.55 ±0.04	5.31 ±0.09	5.36 ±0.10	5.35 ±0.05	5.28 ±0.06
metab_11533	1-Methylinosine	Nucleosides, nucleotides, and analogues	Purine nucleosides	Not Available	263.077	M-H2O-H	C11H14N4O5	1.9352	0.00047	5.23 ±0.11	5.09 ±0.13	5.06 ±0.09	4.98 ±0.09	4.82 ±0.07
metab_6112	1-Naphthaleneacetic acid	Benzenoids	Naphthalenes	Not Available	169.064	M+H-H2O	C12H10O2	6.0406	0.00573	4.80 ±0.09	4.63 ±0.06	4.65 ±0.12	4.71 ±0.17	4.48 ±0.15
metab_1115	1-Naphthylmethanol	Benzenoids	Naphthalenes	Not Available	141.069	M+H-H2O, M+ACN+H	C11H10O	6.1902	0.0003323	5.21 ±0.10	4.97 ±0.14	4.97 ±0.13	4.97 ±0.09	4.52 ±0.17
metab_16542	1'-O-Acetylpaxilline	Organoheterocyclic compounds	Naphthopyrans	Not Available	522.254	M+FA-H	C29H35NO5	5.9934	0.0006551	3.73 ±0.64	4.01 ±0.79	4.52 ±0.28	4.84 ±0.30	5.15 ±0.23
metab_15701	1-Oleoyl Lysophosphatidic Acid (sodium salt)	-	-	-	435.251	M-H	C21H41O7P	6.6285	0.001027	6.17 ±0.13	5.88 ±0.11	5.59 ±0.19	5.51 ±0.34	5.45 ±0.35
metab_15060	1-Oleoylglycerophosphoserine	Lipids and lipid-like molecules	Glycerophospholipids	Glycerophosphoserines	544.265	M+Na-2H	C24H46NO9P	8.3714	0.008415	5.05 ±0.15	4.43 ±0.68	4.41 ±0.59	4.29 ±0.54	3.97 ±0.64
metab_305	1-Palmitoyl-2-linoleoyl PE	-	-	-	716.52	M+H, M+Na, M+2Na-H	C39H74NO8P	6.8741	0.004167	7.09 ±0.06	6.72 ±0.21	6.86 ±0.12	6.75 ±0.10	6.70 ±0.24
metab_1515	1-Phenanthrol	-	-	-	195.08	M+H, M+NH4	C14H10O	6.1902	0.0003629	5.12 ±0.10	4.86 ±0.20	4.85 ±0.24	4.85 ±0.13	3.95 ±0.34
metab_28	1-propene-1,2,3-tricarboxylic acid	Organic acids and derivatives	Carboxylic acids and derivatives	Tricarboxylic acids and derivatives	139.002	M+H-2H2O, M+NH4, M+Na, M+H-H2O	C6H6O6	1.6015	0.001021	6.31 ±0.07	6.38 ±0.07	6.24 ±0.04	6.36 ±0.09	6.15 ±0.10
metab_15990	1-Stearoylglycerophosphoserine	Lipids and lipid-like molecules	Glycerophospholipids	Glycerophosphoserines	546.28	M+Na-2H	C24H48NO9P	6.3633	0.001833	5.36 ±0.13	4.50 ±0.70	4.14 ±0.34	4.05 ±0.53	3.54 ±0.15
metab_18769	2-(3,4-dihydroxyphenyl)-3,5-dihydroxy-7-methoxy-4H-chromen-4-one	Phenylpropanoids and polyketides	Flavonoids	Flavones	361.056	M+FA-H	C16H12O7	1.9773	0.01339	4.97 ±0.19	4.53 ±0.33	5.29 ±0.32	4.77 ±0.55	4.41 ±0.41
metab_3008	2-(3,4-dihydroxyphenyl)-5,6,7-trihydroxy-3,4-dihydro-2H-1-benzopyran-4-one	Phenylpropanoids and polyketides	Flavonoids	Flavans	322.091	M+NH4	C15H12O7	2.4707	0.01627	2.53 ±0.15	2.85 ±0.63	2.76 ±0.48	3.16 ±0.65	3.80 ±0.71
metab_7591	2-(3-Carboxy-3-(methylammonio)propyl)-L-histidine	Organic acids and derivatives	Carboxylic acids and derivatives	Amino acids, peptides, and analogues	313.175	M+ACN+H	C11H19N4O4+	2.7907	0.01293	4.70 ±0.42	4.88 ±0.52	5.31 ±0.43	5.01 ±0.25	5.45 ±0.24
metab_10277	2,2'-(3-methylcyclohexane-1,1-diyl)diacetic acid	-	-	-	213.112	M-H, M+Na-2H	C11H18O4	5.9794	0.0004831	5.38 ±0.06	5.50 ±0.17	5.68 ±0.09	5.73 ±0.11	5.84 ±0.13
metab_5874	2,4,7-decatrienal	-	-	-	151.111	M+H	C10H14O	6.1628	0.00996	5.26 ±0.17	5.43 ±0.11	5.49 ±0.14	5.48 ±0.11	5.60 ±0.10
metab_1581	2,5-Dimethylbenzaldehyde	Benzenoids	Benzene and substituted derivatives	Benzoyl derivatives	135.08	M+H, M+ACN+H	C9H10O	6.1222	0.009104	5.90 ±0.10	5.88 ±0.08	5.78 ±0.05	5.80 ±0.07	5.77 ±0.04
metab_19522	2-[({3-[3,4-dihydroxy-5-(3,4,5-trihydroxybenzoyloxy)benzoyloxy]-2,4,5-trihydroxyphenyl}(hydroxy)methylidene)amino]acetic acid	Phenylpropanoids and polyketides	Tannins	Hydrolyzable tannins	528.04	M-H2O-H	C23H17NO15	0.7322	0.005424	4.73 ±0.41	5.59 ±0.33	5.66 ±0.21	5.73 ±0.16	5.79 ±0.17
metab_3270	2-[4,6-dihydroxy-2-methoxy-3-(3-methylbut-2-en-1-yl)phenyl]acetic acid	Benzenoids	Benzene and substituted derivatives	Phenylacetic acids	308.148	M+ACN+H	C14H18O5	3.1402	0.02101	2.90 ±0.61	3.10 ±0.83	4.36 ±0.42	3.51 ±0.84	3.44 ±0.64
metab_5571	20-HETE ethanolamide	Organic nitrogen compounds	Organonitrogen compounds	Amines	328.265	M+H-2H2O	C22H37NO3	6.3528	0.01372	5.52 ±0.07	5.46 ±0.19	5.38 ±0.06	5.35 ±0.07	5.30 ±0.03
metab_3528	20-Hydroxy-leukotriene E4	Lipids and lipid-like molecules	Fatty Acyls	Eicosanoids	478.22	M+Na	C23H37NO6S	4.009	0.03036	5.14 ±0.35	4.93 ±0.61	5.00 ±0.60	4.12 ±0.37	5.02 ±0.50
metab_5404	22-Deoxoisocucurbitacin D	Lipids and lipid-like molecules	Steroids and steroid derivatives	Cucurbitacins	467.312	M+H-2H2O	C30H46O6	6.5143	0.0485	3.99 ±0.16	4.44 ±0.45	4.41 ±0.23	4.45 ±0.45	4.76 ±0.41
metab_6491	25-Hydroxyvitamin D2	Lipids and lipid-like molecules	Steroids and steroid derivatives	Vitamin D and derivatives	435.32	M+Na	C28H44O2	5.7071	0.005263	4.18 ±0.42	4.18 ±0.41	4.71 ±0.21	4.51 ±0.21	4.69 ±0.10
metab_16131	25-Hydroxyvitamin D3-26,23-lactone	Lipids and lipid-like molecules	Steroids and steroid derivatives	Vitamin D and derivatives	473.288	M+FA-H	C27H40O4	6.2443	0.02727	4.99 ±0.13	5.08 ±0.38	5.22 ±0.17	5.30 ±0.18	5.45 ±0.23
metab_1563	26,26,26-trifluoro-25-hydroxy-27-norvitamin D3	-	-	-	441.298	M+H, M+K	C26H39F3O2	6.1492	0.04885	5.13 ±0.20	5.05 ±0.28	5.06 ±0.20	5.24 ±0.23	5.45 ±0.20
metab_6569	27-Nor-5b-cholestane-3a,7a,12a,24,25-pentol	Lipids and lipid-like molecules	Steroids and steroid derivatives	Bile acids, alcohols and derivatives	461.321	M+Na	C26H46O5	5.537	0.003966	3.23 ±0.01	3.37 ±0.30	3.41 ±0.24	3.51 ±0.42	4.65 ±0.46
metab_9080	2-Amino-3,4-dihydroxypentanedioic acid	Organic acids and derivatives	Carboxylic acids and derivatives	Amino acids, peptides, and analogues	180.05	M+H	C5H9NO6	0.5745	0.005906	5.07 ±0.09	5.01 ±0.19	4.64 ±0.19	4.83 ±0.45	4.53 ±0.26
metab_8643	2-amino-4-({1-[(carboxymethyl)-C-hydroxycarbonimidoyl]-2-{[1-(2-hydroxyphenyl)-3-oxopropyl]sulfanyl}ethyl}-C-hydroxycarbonimidoyl)butanoic acid	Organic acids and derivatives	Carboxylic acids and derivatives	Amino acids, peptides, and analogues	494.099	M+K	C19H25N3O8S	1.2648	0.03985	5.83 ±0.20	5.80 ±0.39	5.38 ±0.33	5.16 ±0.54	5.41 ±0.59
metab_5815	2-Biphenylol	Benzenoids	Benzene and substituted derivatives	Biphenyls and derivatives	153.069	M+H-H2O	C12H10O	6.1902	0.0001678	5.05 ±0.09	4.78 ±0.14	4.78 ±0.16	4.82 ±0.09	4.25 ±0.23
metab_7335	2-Chloro-1,3-dimethoxy-5-methylbenzene	Benzenoids	Benzene and substituted derivatives	Methoxybenzenes	169.041	M+H-H2O	C9H11ClO2	3.2633	0.03907	3.38 ±0.29	3.35 ±0.67	3.40 ±0.32	3.94 ±0.24	3.68 ±0.31
metab_8716	2-Formyloxymethylclavam	-	-	-	172.06	M+H	C7H9NO4	1.0452	0.02136	4.83 ±0.10	4.97 ±0.17	4.58 ±0.18	4.65 ±0.35	4.62 ±0.11
metab_230	2-Hydroxy-1,4-benzoquinone	-	-	-	157.049	M+CH3OH+H, M+ACN+H, M+H	C6H4O3	1.9509	0.005038	4.82 ±0.05	4.60 ±0.11	4.50 ±0.15	4.57 ±0.10	4.57 ±0.03
metab_16402	2-Hydroxy-2,6,6-trimethylcyclohexanone	Organic oxygen compounds	Organooxygen compounds	Carbonyl compounds	155.106	M-H	C9H16O2	6.0708	0.003774	4.52 ±0.10	4.63 ±0.14	4.71 ±0.14	4.81 ±0.18	4.92 ±0.13
metab_12301	2-hydroxy-2-propan-2-ylbutanedioic acid	-	-	-	175.06	M-H	C7H12O5	3.1358	0.0001226	4.85 ±0.20	4.36 ±0.19	4.16 ±0.17	4.27 ±0.15	5.52 ±0.42
metab_2723	2-Hydroxy-5-carboxymethylmuconate semialdehyde	-	-	-	201.039	M+H	C8H8O6	1.9715	0.0008687	3.80 ±0.16	3.71 ±0.13	3.40 ±0.22	3.53 ±0.23	4.08 ±0.24
metab_6350	2-Hydroxy-6-pentadecylbenzoic acid	Benzenoids	Benzene and substituted derivatives	Benzoic acids and derivatives	387.23	M+K	C22H36O3	5.8636	0.00239	3.41 ±0.20	3.80 ±0.55	3.76 ±0.33	4.00 ±0.24	4.72 ±0.33
metab_9586	2-Hydroxyadipic acid	Lipids and lipid-like molecules	Fatty Acyls	Fatty acids and conjugates	199	M-H2O-H, M+K-2H	C6H10O5	0.6363	0.04639	5.14 ±0.21	4.97 ±0.27	4.94 ±0.13	4.70 ±0.20	5.03 ±0.29
metab_2600	2-Hydroxyfelbamate	Lipids and lipid-like molecules	Glycerolipids	Not Available	237.086	M+H-H2O	C11H14N2O5	1.8001	0.03188	3.82 ±0.13	3.96 ±0.31	4.10 ±0.21	3.91 ±0.17	4.16 ±0.11
metab_3137	2-Hydroxy-p-mentha-1,8-dien-6-one	Lipids and lipid-like molecules	Prenol lipids	Monoterpenoids	208.132	M+ACN+H	C10H14O2	2.7839	0.0005163	2.94 ±0.26	2.92 ±0.26	3.42 ±0.44	3.86 ±0.24	3.97 ±0.46
metab_2349	2-Keto-glutaramic acid	Organic acids and derivatives	Keto acids and derivatives	Short-chain keto acids and derivatives	291.081	2M+H	C5H7NO4	0.9287	0.002274	3.16 ±0.01	3.34 ±0.34	3.46 ±0.30	3.89 ±0.67	4.48 ±0.44
metab_4452	2-Methyl-3-(2-pentenyl)-2-cyclopenten-1-one	Organic oxygen compounds	Organooxygen compounds	Carbonyl compounds	165.127	M+H	C11H16O	6.7139	0.001001	3.51 ±0.01	3.76 ±0.17	3.73 ±0.15	3.85 ±0.31	4.16 ±0.14
metab_7601	2-Methylbutyroylcarnitine	Lipids and lipid-like molecules	Fatty Acyls	Fatty acid esters	246.169	M+H	C12H23NO4	2.777	0.02606	6.73 ±0.19	6.25 ±0.23	6.63 ±0.11	6.63 ±0.28	6.57 ±0.16
metab_18680	2-Methylguanosine	Nucleosides, nucleotides, and analogues	Purine nucleosides	Not Available	296.099	M-H	C11H15N5O5	2.0624	0.00643	4.09 ±0.05	4.46 ±0.19	4.42 ±0.22	4.51 ±0.12	4.49 ±0.17
metab_7063	2-Octenedioic acid	Lipids and lipid-like molecules	Fatty Acyls	Fatty acids and conjugates	173.08	M+H	C8H12O4	3.9133	0.01657	4.77 ±0.06	4.75 ±0.08	4.65 ±0.03	4.71 ±0.08	4.68 ±0.05
metab_2166	2-Pyrrolidinone	Organoheterocyclic compounds	Pyrrolidines	Pyrrolidones	86.0603	M+H	C4H7NO	0.5676	0.006639	4.75 ±0.11	4.62 ±0.29	5.04 ±0.09	5.06 ±0.34	5.00 ±0.16
metab_12089	3-(3,4-dihydroxy-5-methoxyphenyl)-7-methoxy-4H-chromen-4-one	Phenylpropanoids and polyketides	Isoflavonoids	O-methylated isoflavonoids	313.071	M-H	C17H14O6	2.6576	0.002733	2.05 ±0.32	1.91 ±0.01	3.65 ±1.26	2.62 ±0.88	2.73 ±1.29
metab_614	3-(4-Hydroxy-3-methoxyphenyl)-2-methylpropionic acid	Phenylpropanoids and polyketides	Phenylpropanoic acids	Not Available	228.122	M+NH4, 2M+ACN+H	C11H14O4	1.8619	0.02132	5.42 ±0.20	5.44 ±0.18	5.69 ±0.12	5.66 ±0.21	5.52 ±0.15
metab_1395	3-(5,6,6-Trimethylbicyclo[2.2.1]hept-1-yl)cyclohexanol	Lipids and lipid-like molecules	Prenol lipids	Monoterpenoids	254.247	M+H, M+NH4	C16H28O	6.3597	0.04697	6.33 ±0.11	6.19 ±0.16	6.12 ±0.04	6.15 ±0.12	6.13 ±0.02
metab_16018	3,?4-?Dimethyl-?5-?pentyl-2-?furantridecanoic acid	Lipids and lipid-like molecules	Fatty Acyls	Fatty acids and conjugates	423.311	M+FA-H	C24H42O3	6.3424	0.001624	5.12 ±0.24	5.16 ±0.40	5.52 ±0.20	5.52 ±0.16	5.74 ±0.15
metab_14060	3,17-Androstanediol glucuronide	Benzenoids	Benzene and substituted derivatives	Benzophenones	503.238	M+Cl	C25H40O8	6.6285	0.0004279	5.73 ±0.10	5.45 ±0.10	5.10 ±0.19	5.01 ±0.33	4.90 ±0.35
metab_7834	3,4,5-trihydroxy-6-({2-[2,4,6-trihydroxy-3-(3-methylbut-2-en-1-yl)phenyl]acetyl}oxy)oxane-2-carboxylic acid	Organic oxygen compounds	Organooxygen compounds	Carbohydrates and carbohydrate conjugates	429.135	M+H	C19H24O11	2.4021	0.01359	5.21 ±0.15	4.25 ±1.91	5.41 ±0.08	5.43 ±0.13	5.39 ±0.03
metab_2647	3,4,5-trihydroxy-6-(2-hydroxyethoxy)oxane-2-carboxylic acid	Organic oxygen compounds	Organooxygen compounds	Carbohydrates and carbohydrate conjugates	477.149	2M+H	C8H14O8	1.8687	0.03402	5.01 ±0.09	4.65 ±0.66	5.24 ±0.16	5.10 ±0.34	5.23 ±0.14
metab_7143	3,4,5-trihydroxy-6-[(2-phenylacetyl)oxy]oxane-2-carboxylic acid	Organic oxygen compounds	Organooxygen compounds	Carbohydrates and carbohydrate conjugates	376.102	M+ACN+Na	C14H16O8	3.6745	0.02405	4.70 ±0.29	4.45 ±0.36	4.89 ±0.37	4.86 ±0.57	5.10 ±0.19
metab_8483	3,4,5-trihydroxy-6-[(3-methoxy-3-oxopropanoyl)oxy]oxane-2-carboxylic acid	Organic oxygen compounds	Organooxygen compounds	Carbohydrates and carbohydrate conjugates	312.093	M+NH4	C10H14O10	1.7456	0.0003382	5.16 ±0.18	5.14 ±0.17	5.46 ±0.22	5.54 ±0.15	5.86 ±0.18
metab_10554	3,4,5-trihydroxy-6-[2-hydroxy-1-(1-oxo-1H-isochromen-3-yl)butoxy]oxane-2-carboxylic acid	Lipids and lipid-like molecules	Fatty Acyls	Fatty acyl glycosides	391.103	M-H2O-H, M-H	C19H22O10	2.4084	0.002718	5.90 ±0.23	5.24 ±0.55	6.08 ±0.15	5.46 ±0.52	5.22 ±0.44
metab_3400	3,4,5-trihydroxy-6-[3-(2-phenylcyclobutyl)phenoxy]oxane-2-carboxylic acid	Phenylpropanoids and polyketides	Stilbenes	Stilbene glycosides	464.169	M+ACN+Na	C22H24O7	3.5241	0.01061	4.22 ±0.31	3.63 ±1.38	4.93 ±0.13	4.40 ±0.64	3.73 ±0.97
metab_2891	3,4,5-trihydroxy-6-[4-(7-methoxy-2-oxo-2H-chromen-6-yl)-2-oxobutoxy]oxane-2-carboxylic acid	Lipids and lipid-like molecules	Fatty Acyls	Fatty acyl glycosides	421.116	M+H-H2O	C20H22O11	2.2183	0.004916	4.76 ±0.48	4.45 ±0.61	4.21 ±0.21	4.06 ±0.57	3.37 ±0.42
metab_8753	3,4,5-trihydroxy-6-{[2,3,4-trihydroxy-5-(hydroxymethyl)oxolan-2-yl]methoxy}oxane-2-carboxylic acid	Organic oxygen compounds	Organooxygen compounds	Carbohydrates and carbohydrate conjugates	374.128	M+NH4	C12H20O12	1.0042	0.0002682	6.24 ±0.03	6.08 ±0.15	6.09 ±0.12	6.02 ±0.09	5.71 ±0.13
metab_13855	3,4-Dimethyl-5-pentyl-2-furannonanoic acid	Lipids and lipid-like molecules	Fatty Acyls	Fatty acids and conjugates	367.249	M+FA-H	C20H34O3	6.3773	0.01141	3.08 ±0.38	2.84 ±0.24	3.31 ±0.84	3.46 ±0.55	4.13 ±0.71
metab_6336	3,4-Dimethylstyrene	-	-	-	133.101	M+H	C10H12	5.8842	0.005559	4.54 ±0.06	4.61 ±0.09	4.51 ±0.08	4.43 ±0.10	4.62 ±0.06
metab_17818	3,4-Methyleneazelaic acid	Lipids and lipid-like molecules	Fatty Acyls	Fatty acids and conjugates	257.102	M+FA-H	C11H16O4	3.3708	0.004104	4.25 ±0.32	3.58 ±0.17	3.94 ±0.27	3.57 ±0.23	3.73 ±0.29
metab_10174	3,4-Methylenesebacic acid	Lipids and lipid-like molecules	Fatty Acyls	Fatty acids and conjugates	225.112	M-H2O-H, M-H	C12H18O4	6.4261	0.007835	5.27 ±0.20	5.46 ±0.32	5.66 ±0.08	5.72 ±0.20	5.82 ±0.15
metab_15859	3,5,5-Trimethyl-1,2-cyclohexanedione	Organic oxygen compounds	Organooxygen compounds	Carbonyl compounds	199.096	M+FA-H	C9H14O2	6.4616	0.001049	3.53 ±0.25	3.76 ±0.24	3.90 ±0.15	4.02 ±0.25	4.27 ±0.08
metab_6016	3,6-bis(3,4-dimethoxyphenyl)-1,3,3a,4,6,6a-hexahydrofuro[3,4-c]furan	-	-	-	795.332	2M+Na	C22H26O6	6.0747	0.0006811	6.29 ±0.06	6.29 ±0.20	5.99 ±0.10	6.01 ±0.20	5.81 ±0.11
metab_6559	3,7-Dimethyl-2E,6E-decadien-1,10-dioic acid	-	-	-	227.127	M+H	C12H18O4	5.5711	0.0002077	4.64 ±0.05	4.84 ±0.12	4.97 ±0.10	4.98 ±0.16	5.18 ±0.12
metab_6465	3,8,13,15-tetrahydroxy-16,17-dimethoxytricyclo[12.3.1.1?,?]nonadeca-1(18),2,4,6(19),14,16-hexaen-9-one	Phenylpropanoids and polyketides	Diarylheptanoids	Cyclic diarylheptanoids	430.182	M+ACN+H	C21H24O7	5.7548	0.0006227	4.47 ±0.14	4.56 ±0.17	4.36 ±0.44	3.73 ±0.27	3.62 ±0.29
metab_7127	3-[(3,3-dimethyloxiran-2-yl)methyl]-4-hydroxybenzoic acid	Benzenoids	Benzene and substituted derivatives	Benzoic acids and derivatives	240.122	M+NH4	C12H14O4	3.7224	0.001405	3.25 ±0.39	4.09 ±0.26	4.10 ±0.30	3.94 ±0.29	4.40 ±0.28
metab_15992	3alpha,7alpha,12alpha,24(S)-tetrahydroxy-5beta-cholestan-27-al	Lipids and lipid-like molecules	Steroids and steroid derivatives	Bile acids, alcohols and derivatives	449.326	M-H	C27H46O5	6.3633	0.02517	4.73 ±0.19	4.87 ±0.26	5.02 ±0.25	5.02 ±0.13	5.10 ±0.12
metab_15864	3alpha,7alpha-Dihydroxycoprostanic acid	Lipids and lipid-like molecules	Steroids and steroid derivatives	Bile acids, alcohols and derivatives	433.331	M-H	C27H46O4	6.4547	0.001599	4.41 ±0.12	4.62 ±0.23	4.72 ±0.14	4.83 ±0.22	5.00 ±0.19
metab_18610	3'-Amino-3'-deoxythimidine glucuronide	Nucleosides, nucleotides, and analogues	Pyrimidine nucleosides	Pyrimidine 2',3'-dideoxyribonucleosides	398.123	M-H2O-H	C16H23N3O10	2.0835	0.04304	4.94 ±0.22	4.57 ±0.43	5.33 ±0.24	4.68 ±0.68	4.74 ±0.51
metab_13761	3b,7a-Dihydroxy-5b-cholanoic acid	Lipids and lipid-like molecules	Steroids and steroid derivatives	Bile acids, alcohols and derivatives	437.29	M+FA-H	C24H40O4	6.2724	0.001326	4.49 ±0.29	4.51 ±0.74	5.01 ±0.25	5.03 ±0.19	5.32 ±0.18
metab_2360	3-Buten-1-amine	-	-	-	72.0812	M+H	C4H9N	0.9836	0.002517	6.16 ±0.07	6.23 ±0.07	6.42 ±0.09	6.37 ±0.13	6.32 ±0.10
metab_3715	3D,7D,11D-Phytanic acid	Lipids and lipid-like molecules	Prenol lipids	Diterpenoids	351.263	M+K	C20H40O2	4.8749	0.0008841	4.86 ±0.17	4.65 ±0.45	4.42 ±0.19	4.57 ±0.27	3.66 ±0.44
metab_17427	3-Dehydroquinate	-	-	-	211.024	M+Na-2H	C7H10O6	4.3116	0.005333	3.93 ±0.53	2.94 ±0.64	2.99 ±0.51	3.08 ±0.49	2.34 ±0.01
metab_6733	3-hydroxydecanoyl carnitine	Lipids and lipid-like molecules	Fatty Acyls	Fatty acid esters	332.242	M+H	C17H33NO5	4.9292	0.0006412	4.34 ±0.43	4.93 ±0.59	5.80 ±0.24	5.49 ±0.31	5.55 ±0.25
metab_13121	3-Hydroxydodecanedioic acid	Organic acids and derivatives	Hydroxy acids and derivatives	Medium-chain hydroxy acids and derivatives	227.128	M-H2O-H	C12H22O5	5.5975	0.007105	5.88 ±0.10	5.76 ±0.05	5.57 ±0.10	5.62 ±0.16	5.61 ±0.20
metab_4058	3-hydroxyhexadecanoyl carnitine	Lipids and lipid-like molecules	Fatty Acyls	Fatty acid esters	380.315	M+H-2H2O	C23H45NO5	6.0071	0.003149	3.81 ±0.26	4.56 ±0.54	5.08 ±0.27	5.01 ±0.34	5.02 ±0.20
metab_7505	3-Hydroxymelatonin	Organoheterocyclic compounds	Indoles and derivatives	Indolines	233.128	M+H-H2O	C13H18N2O3	2.9352	0.0115	3.47 ±0.19	3.53 ±0.35	3.77 ±0.52	3.82 ±0.26	4.09 ±0.25
metab_5794	3-Hydroxysintaxanthin	Lipids and lipid-like molecules	Prenol lipids	Triterpenoids	491.287	M+2Na-H	C31H42O2	6.1902	0.04748	5.94 ±0.09	5.73 ±0.10	5.78 ±0.08	5.79 ±0.09	5.80 ±0.15
metab_8617	3-Isopropylmalate	Lipids and lipid-like molecules	Fatty Acyls	Fatty acids and conjugates	218.102	M+ACN+H	C7H12O5	1.3403	0.04773	5.27 ±0.09	5.18 ±0.17	5.08 ±0.14	5.16 ±0.10	5.06 ±0.07
metab_1431	3-ketosphingosine	-	-	-	298.273	M+H, M+ACN+H	C18H35NO2	6.2852	0.004337	5.90 ±0.13	5.79 ±0.14	5.64 ±0.04	5.70 ±0.12	5.69 ±0.06
metab_7131	3-methoxy-4-(3-methylbut-2-en-1-yl)-8,17-dioxatetracyclo[8.7.0.0?,?.0??,??]heptadeca-1(10),2(7),3,5,11(16),12,14-heptaene-5,13,14-triol	Phenylpropanoids and polyketides	Isoflavonoids	Furanoisoflavonoids	386.158	M+NH4	C21H20O6	3.7018	0.0212	4.21 ±0.48	4.63 ±0.17	4.76 ±0.21	4.68 ±0.28	4.81 ±0.15
metab_8084	3-methyl-1,3-dihydroindol-2-one	-	-	-	148.075	M+H	C9H9NO	2.088	0.01475	4.78 ±0.05	4.84 ±0.13	4.89 ±0.09	4.98 ±0.15	5.00 ±0.16
metab_7930	3-Methyl-1-phenyl-1-butanone	-	-	-	163.111	M+H	C11H14O	2.2593	0.0005213	5.01 ±0.07	5.17 ±0.07	5.33 ±0.09	5.33 ±0.11	5.27 ±0.05
metab_17816	3-Methyladipic acid	Lipids and lipid-like molecules	Fatty Acyls	Fatty acids and conjugates	159.065	M-H	C7H12O4	3.3778	0.0002698	4.89 ±0.05	4.76 ±0.05	4.76 ±0.05	4.70 ±0.04	4.66 ±0.04
metab_16486	3-O-cis-Coumaroylmaslinic acid	Lipids and lipid-like molecules	Prenol lipids	Triterpenoids	655.337	M+K-2H	C39H54O6	6.0151	0.0007746	4.45 ±0.25	4.58 ±0.54	5.21 ±0.24	5.11 ±0.26	5.55 ±0.26
metab_18189	3-O-Methylcoumestrol	Phenylpropanoids and polyketides	Isoflavonoids	Coumestans	327.05	M+FA-H	C16H10O5	2.6228	0.001009	4.89 ±0.32	4.10 ±0.64	4.96 ±0.27	3.95 ±0.86	3.39 ±1.02
metab_4467	3-O-Sulfogalactosylceramide (d18:1/18:0)	Lipids and lipid-like molecules	Sphingolipids	Glycosphingolipids	846.52	M+K	C42H81NO11S	6.8074	0.002296	4.36 ±0.26	5.56 ±0.35	4.55 ±0.34	4.82 ±0.63	5.39 ±0.39
metab_4485	3-O-Sulfogalactosylceramide (d18:1/20:0)	Lipids and lipid-like molecules	Sphingolipids	Glycosphingolipids	874.549	M+K	C44H85NO11S	6.9538	0.04183	4.71 ±0.35	5.14 ±0.74	4.27 ±0.18	4.19 ±0.02	4.29 ±0.17
metab_6061	3-phenyl-1-[2,4,6-trihydroxy-3-(8-hydroxy-3,7-dimethylocta-2,6-dien-1-yl)phenyl]propan-1-one	Phenylpropanoids and polyketides	Linear 1,3-diarylpropanoids	Chalcones and dihydrochalcones	474.224	M+ACN+Na	C25H30O5	6.0611	0.0003566	6.63 ±0.09	6.45 ±0.09	6.25 ±0.14	6.28 ±0.19	6.03 ±0.18
metab_9318	3-Pyridinaldehyde	-	-	-	108.044	M+H	C6H5NO	0.285	0.01098	4.12 ±0.02	4.08 ±0.07	4.03 ±0.03	4.02 ±0.07	4.02 ±0.05
metab_2547	3-Pyridinebutanoic acid	Organoheterocyclic compounds	Pyridines and derivatives	Not Available	207.112	M+ACN+H	C9H11NO2	1.6908	0.007618	5.25 ±0.19	5.38 ±0.23	5.68 ±0.24	5.70 ±0.49	5.82 ±0.26
metab_3850	4,4alpha,5,6-Tetrahydro-7-methyl-2(3H)-naphthalenone	Organic oxygen compounds	Organooxygen compounds	Carbonyl compounds	163.111	M+H	C11H14O	5.5711	0.0003476	4.25 ±0.07	4.39 ±0.09	4.49 ±0.10	4.50 ±0.12	4.68 ±0.12
metab_6945	4,8,11-trihydroxy-17-methoxy-2-oxatricyclo[13.2.2.1?,?]icosa-1(17),3,5,7(20),15,18-hexaen-10-one	Phenylpropanoids and polyketides	Diarylheptanoids	Cyclic diarylheptanoids	400.177	M+ACN+H	C20H22O6	4.255	0.03623	4.41 ±0.31	4.14 ±0.63	5.05 ±0.22	4.44 ±0.63	4.42 ±0.36
metab_1962	4-acetamidobutanoate	Organic acids and derivatives	Carboxylic acids and derivatives	Amino acids, peptides, and analogues	146.081	M+H, M+CH3OH+H	C6H11NO3	0.6484	0.0015	6.10 ±0.05	6.02 ±0.06	5.95 ±0.08	5.99 ±0.03	5.90 ±0.05
metab_4043	4alpha-hydroxymethyl-4beta-methyl-5alpha-cholesta-8,24-dien-3beta-ol	Lipids and lipid-like molecules	Prenol lipids	Triterpenoids	473.336	M+2Na-H	C29H48O2	5.9729	0.001865	5.65 ±0.29	6.07 ±0.38	6.40 ±0.19	6.31 ±0.28	6.52 ±0.16
metab_8789	4-Amino-5-hydroxymethyl-2-methylpyrimidine	-	-	-	140.081	M+H	C6H9N3O	0.9287	0.0003687	5.53 ±0.09	5.25 ±0.15	5.28 ±0.07	5.27 ±0.11	5.02 ±0.06
metab_9332	4-Aminobutyraldehyde	Organic oxygen compounds	Organooxygen compounds	Carbonyl compounds	70.0656	M+H-H2O	C4H9NO	0.6688	0.0004163	5.75 ±0.07	5.91 ±0.02	6.01 ±0.08	6.01 ±0.13	6.10 ±0.03
metab_3701	4-formyl Indole	-	-	-	146.06	M+H	C9H7NO	4.8001	0.004787	5.15 ±0.12	5.05 ±0.12	5.19 ±0.18	5.36 ±0.19	5.51 ±0.31
metab_540	4-Guanidinobutanoic acid	Phenylpropanoids and polyketides	Stilbenes	Not Available	146.092	M+H-H2O, M+H	C5H11N3O2	1.0384	0.03426	6.37 ±0.11	6.58 ±0.10	6.31 ±0.12	6.47 ±0.22	6.29 ±0.17
metab_6041	4-hydroxy Nonenal Alkyne	-	-	-	153.09	M+H	C9H12O2	6.0747	0.002797	4.27 ±0.18	4.47 ±0.19	4.49 ±0.15	4.64 ±0.20	4.80 ±0.16
metab_13520	4-Hydroxynonenal	Lipids and lipid-like molecules	Fatty Acyls	Fatty alcohols	201.112	M+FA-H	C9H16O2	6.05	7.334e-05	4.97 ±0.06	5.12 ±0.13	5.36 ±0.10	5.41 ±0.14	5.60 ±0.12
metab_1477	4-Methyl-1-phenyl-2-pentanol	Benzenoids	Benzene and substituted derivatives	Not Available	179.142	M+H-H2O, M+H	C12H18O	6.2378	0.03329	5.73 ±0.14	5.87 ±0.13	5.90 ±0.13	5.90 ±0.09	6.00 ±0.08
metab_7451	4-NAPHTHALIMIDOBUTYRIC ACID	-	-	-	284.091	M+H	C16H13NO4	3.0242	0.02703	3.67 ±0.39	4.83 ±0.57	4.49 ±0.61	4.49 ±0.44	4.15 ±0.80
metab_5817	4-Phenyl-3-buten-2-ol	Phenylpropanoids and polyketides	Cinnamyl alcohols	Not Available	131.085	M+H-H2O	C10H12O	6.1902	0.001704	5.18 ±0.05	5.06 ±0.04	5.08 ±0.06	5.10 ±0.04	4.98 ±0.06
metab_10897	5'-((Z)-Feruloyl) 3-(2'-methylarabinosylxylose)	Phenylpropanoids and polyketides	Cinnamic acids and derivatives	Hydroxycinnamic acids and derivatives	471.15	M-H	C21H28O12	0.5961	0.00659	6.08 ±0.08	6.29 ±0.13	6.21 ±0.06	6.25 ±0.09	6.29 ±0.04
metab_15993	5-(14-Nonadecenyl)-1,3-benzenediol	Benzenoids	Phenols	Benzenediols	419.315	M+FA-H	C25H42O2	6.3633	0.04598	4.69 ±0.17	4.81 ±0.21	5.10 ±0.23	4.81 ±0.27	5.02 ±0.23
metab_2063	5-(1-hydroxypropan-2-yl)isolongifol-4-ene	-	-	-	263.236	M+H	C18H30O	0.395	0.02688	5.48 ±0.05	5.51 ±0.04	5.49 ±0.05	5.54 ±0.04	5.57 ±0.04
metab_12520	5-(3',4',5'-Trihydroxyphenyl)-gamma-valerolactone-O-methyl-O-sulphate	Benzenoids	Phenols	Benzenediols	315.016	M-H2O-H	C12H14O9S	3.6824	0.0004035	3.73 ±0.67	2.55 ±0.01	2.87 ±0.46	2.57 ±0.02	2.82 ±0.58
metab_12668	5-(3',5'-Dihydroxyphenyl)-gamma-valerolactone-O-sulphate-O-methyl	Organic acids and derivatives	Organic sulfuric acids and derivatives	Arylsulfates	301.037	M-H	C12H14O7S	4.1159	0.04183	4.52 ±0.30	4.69 ±0.40	4.89 ±0.29	4.53 ±0.33	5.05 ±0.16
metab_16195	5,10-Pentadecadien-1-ol	Lipids and lipid-like molecules	Fatty Acyls	Fatty alcohols	269.211	M+FA-H	C15H28O	6.2164	0.002479	5.18 ±0.20	5.69 ±0.31	5.64 ±0.35	5.42 ±0.19	5.92 ±0.14
metab_6865	5,14-dihydroxy-15-(hydroxymethyl)-7,12-dimethyl-6-(3-methylbut-2-en-1-yl)-2,9-dioxatricyclo[9.4.0.0?,?]pentadeca-1(11),3(8),4,6,12,14-hexaen-10-one	Phenylpropanoids and polyketides	Depsides and depsidones	Not Available	434.158	M+ACN+Na	C21H22O6	4.4938	0.007777	4.05 ±0.44	2.91 ±1.61	4.93 ±0.33	4.01 ±1.57	3.87 ±1.47
metab_18435	5,7-dihydroxy-2-(3-hydroxy-4,5-dimethoxyphenyl)-4H-chromen-4-one	Phenylpropanoids and polyketides	Flavonoids	O-methylated flavonoids	375.071	M+FA-H	C17H14O7	2.2511	0.02029	3.35 ±0.60	2.36 ±0.60	3.76 ±0.90	2.74 ±0.97	2.44 ±0.71
metab_18434	5,7-dihydroxy-2-(3-hydroxy-4-methoxyphenyl)-3,6-dimethoxy-3,4-dihydro-2H-1-benzopyran-4-one	Phenylpropanoids and polyketides	Flavonoids	O-methylated flavonoids	407.097	M+FA-H	C18H18O8	2.2511	0.02463	4.19 ±0.39	3.37 ±0.64	4.65 ±0.62	3.73 ±0.89	3.35 ±0.61
metab_9841	5,7-dihydroxy-2-(4-hydroxyphenyl)-8-(3,4,5-trihydroxyoxan-2-yl)-4H-chromen-4-one	Phenylpropanoids and polyketides	Flavonoids	Flavonoid glycosides	401.087	M-H2O-H, M-H	C20H18O9	5.8154	0.0352	6.09 ±0.02	6.09 ±0.06	6.07 ±0.03	6.04 ±0.04	6.04 ±0.02
metab_13522	5-[(3-methoxyphenyl)methyl]oxolan-2-one	Benzenoids	Phenol ethers	Anisoles	251.092	M+FA-H	C12H14O3	6.05	0.001577	5.28 ±0.06	5.27 ±0.07	5.23 ±0.03	5.17 ±0.07	5.12 ±0.04
metab_5260	5-b-Cholestane-3a ,7a ,12a-triol	-	-	-	462.393	M+ACN+H	C27H48O3	6.7273	0.004191	4.94 ±0.39	5.61 ±0.13	5.61 ±0.22	5.72 ±0.14	5.68 ±0.12
metab_7402	5'-Carboxy-gamma-chromanol	Organoheterocyclic compounds	Benzopyrans	1-benzopyrans	329.17	M+Na	C18H26O4	3.1059	0.004925	3.46 ±0.52	4.32 ±0.84	4.52 ±0.42	3.90 ±0.71	4.81 ±0.17
metab_5289	5-Ethyl-2-methylpyridine	Organoheterocyclic compounds	Pyridines and derivatives	Methylpyridines	139.122	M+NH4	C8H11N	6.668	0.006134	6.05 ±0.18	6.40 ±0.15	6.23 ±0.04	6.33 ±0.04	6.32 ±0.02
metab_3725	5-hydroxy-8-(2-hydroxypropan-2-yl)-4-(1-hydroxypropyl)-2H,8H,9H-furo[2,3-h]chromen-2-one	Phenylpropanoids and polyketides	Coumarins and derivatives	Furanocoumarins	384.143	M+ACN+Na	C17H20O6	4.9156	0.0308	3.86 ±0.33	3.81 ±0.43	4.52 ±0.32	4.38 ±0.46	4.18 ±0.30
metab_1359	5-Isopropyl-2-(2-methylpropyl)-2-cyclohexen-1-one	Lipids and lipid-like molecules	Prenol lipids	Monoterpenoids	212.2	M+H-H2O, M+NH4	C13H22O	6.4407	0.007026	5.15 ±0.05	5.13 ±0.09	5.02 ±0.04	5.08 ±0.07	5.01 ±0.02
metab_2057	5-methoxy-2-(2-methoxyphenyl)chromen-4-one	-	-	-	100.112	M+H	C6H13N	0.23	0.018	4.98 ±0.06	5.14 ±0.10	5.11 ±0.04	5.11 ±0.08	5.10 ±0.05
metab_8677	5-Methoxy-3-hydroxyanthranilate	-	-	-	184.06	M+H	C8H9NO4	1.1619	0.01981	4.61 ±0.10	4.55 ±0.21	4.42 ±0.15	4.40 ±0.13	4.33 ±0.07
metab_3070	5-oxo-7E-decenoic acid	-	-	-	185.117	M+H	C10H16O3	2.6078	0.002436	4.62 ±0.09	4.47 ±0.09	4.39 ±0.08	4.46 ±0.10	4.34 ±0.06
metab_9441	5-pentyl-2-furannonanoic acid	Lipids and lipid-like molecules	Fatty Acyls	Fatty acids and conjugates	587.43	M+Na-2H, 2M-H, M+FA-H	C18H30O3	6.3842	0.01322	6.02 ±0.25	6.22 ±0.28	6.42 ±0.21	6.32 ±0.24	6.54 ±0.08
metab_7757	5-tert-Butyl-4-hydroxymethylfuran-2-carboxylic acid	-	-	-	199.096	M+H	C10H14O4	2.5119	0.02215	4.80 ±0.07	4.76 ±0.11	4.64 ±0.10	4.74 ±0.06	4.67 ±0.06
metab_13210	6-({2-[2,4-dihydroxy-3-(3-methylbut-2-en-1-yl)phenyl]propanoyl}oxy)-3,4,5-trihydroxyoxane-2-carboxylic acid	Organic oxygen compounds	Organooxygen compounds	Carbohydrates and carbohydrate conjugates	471.155	M+FA-H	C20H26O10	5.7988	0.02747	4.51 ±0.25	3.88 ±0.63	5.08 ±0.30	4.47 ±0.66	4.26 ±0.96
metab_17388	6-({2-[4,6-dihydroxy-2-methoxy-3-(3-methylbut-2-en-1-yl)phenyl]acetyl}oxy)-3,4,5-trihydroxyoxane-2-carboxylic acid	Organic oxygen compounds	Organooxygen compounds	Carbohydrates and carbohydrate conjugates	487.15	M+FA-H	C20H26O11	4.4383	0.02625	4.73 ±0.25	3.99 ±0.78	5.09 ±0.23	4.26 ±0.79	4.19 ±0.63
metab_7401	6-({3-[3,4-dihydroxy-5-(3-methylbut-2-en-1-yl)phenyl]-5-hydroxy-8-(3-methylbut-2-en-1-yl)-4-oxo-4H-chromen-7-yl}oxy)-3,4,5-trihydroxyoxane-2-carboxylic acid	Phenylpropanoids and polyketides	Isoflavonoids	Isoflavonoid O-glycosides	631.241	M+CH3OH+H	C31H34O12	3.1059	0.009997	5.56 ±0.13	5.63 ±0.17	5.72 ±0.11	5.84 ±0.15	5.79 ±0.06
metab_2755	6-({6-[(acetyloxy)methyl]-2,4,5-trihydroxyoxan-3-yl}oxy)-3,4,5-trihydroxyoxane-2-carboxylic acid	Organic oxygen compounds	Organooxygen compounds	Carbohydrates and carbohydrate conjugates	416.14	M+NH4	C14H22O13	2.0193	0.002488	4.53 ±0.05	4.53 ±0.05	4.62 ±0.12	4.67 ±0.06	4.72 ±0.08
metab_8312	6-(1-carboxy-2-methoxy-2-oxoethyl)-3,4,5-trihydroxyoxane-2-carboxylic acid	Organic oxygen compounds	Organooxygen compounds	Carbohydrates and carbohydrate conjugates	312.093	M+NH4	C10H14O10	1.9303	0.0007363	5.80 ±0.13	5.76 ±0.10	6.07 ±0.22	6.10 ±0.19	6.35 ±0.16
metab_16636	6-(3,4-dihydroxy-6-methyl-5-oxooxan-2-yl)-5,7-dihydroxy-2-(3-hydroxyphenyl)-4H-chromen-4-one	Phenylpropanoids and polyketides	Flavonoids	Flavonoid glycosides	459.092	M+FA-H	C21H18O9	5.9514	0.00809	5.20 ±0.03	5.17 ±0.05	5.14 ±0.03	5.13 ±0.05	5.09 ±0.04
metab_8244	6-[(3-carboxy-2,3-dihydroxypropanoyl)oxy]-3,4,5-trihydroxyoxane-2-carboxylic acid	Organic oxygen compounds	Organooxygen compounds	Carbohydrates and carbohydrate conjugates	368.083	M+ACN+H	C10H14O12	1.9647	0.01049	5.14 ±0.19	4.53 ±0.45	4.29 ±0.64	4.12 ±0.52	4.47 ±0.48
metab_17014	6-[2-(carboxymethyl)-5-hydroxy-4-(4-hydroxy-3-methylbut-2-en-1-yl)-3-methoxyphenoxy]-3,4,5-trihydroxyoxane-2-carboxylic acid	Organic oxygen compounds	Organooxygen compounds	Carbohydrates and carbohydrate conjugates	503.145	M+FA-H	C20H26O12	5.4807	0.0395	3.42 ±0.32	3.24 ±0.51	4.51 ±0.70	3.74 ±0.96	3.64 ±0.77
metab_16794	6-[4-(3,5-dihydroxy-7-methoxy-4-oxo-4H-chromen-2-yl)-2-hydroxyphenoxy]-3,4,5-trihydroxyoxane-2-carboxylic acid	Phenylpropanoids and polyketides	Flavonoids	Flavonoid glycosides	473.071	M-H2O-H	C22H20O13	5.86	0.01148	5.15 ±0.05	5.16 ±0.05	5.13 ±0.04	5.07 ±0.06	5.06 ±0.05
metab_3687	6-[4-(5,7-dihydroxy-3-{[3,4,5-trihydroxy-6-(hydroxymethyl)oxan-2-yl]oxy}-5H-chromen-2-yl)-2-hydroxyphenoxy]-3,4,5-trihydroxyoxane-2-carboxylic acid	Organic oxygen compounds	Organooxygen compounds	Carbohydrates and carbohydrate conjugates	659.185	M+CH3OH+H	C27H30O17	4.7185	0.03533	4.92 ±0.76	3.87 ±0.82	4.23 ±0.59	4.50 ±0.59	4.01 ±0.43
metab_1133	6-[5]-ladderane-1-hexanol	-	-	-	278.247	M+H, M+NH4	C18H28O	6.3194	0.03978	6.23 ±0.14	6.08 ±0.20	6.00 ±0.06	6.04 ±0.12	5.99 ±0.04
metab_3208	6-{[2-(2,4-dihydroxyphenyl)-7-hydroxy-6-(3-methylbut-1-en-1-yl)-3-(3-methylbut-2-en-1-yl)-4-oxo-4H-chromen-5-yl]oxy}-3,4,5-trihydroxyoxane-2-carboxylic acid	Phenylpropanoids and polyketides	Flavonoids	Flavonoid glycosides	631.241	M+CH3OH+H	C31H34O12	2.9761	0.02965	5.63 ±0.11	5.62 ±0.27	5.71 ±0.12	5.87 ±0.20	5.84 ±0.05
metab_7293	6-{[2-(2,4-dihydroxyphenyl)-7-methoxy-6-(3-methylbut-1-en-1-yl)-3-(3-methylbut-2-en-1-yl)-4-oxo-4H-chromen-5-yl]oxy}-3,4,5-trihydroxyoxane-2-carboxylic acid	Phenylpropanoids and polyketides	Flavonoids	Flavonoid glycosides	613.231	M+H	C32H36O12	3.3461	0.02323	5.14 ±0.10	4.91 ±0.31	5.21 ±0.08	5.16 ±0.27	5.33 ±0.09
metab_7590	6-{[3,7-dihydroxy-2-(1-hydroxy-3-methoxy-4-oxocyclohexa-2,5-dien-1-yl)-6-methoxy-4-oxo-4H-chromen-5-yl]oxy}-3,4,5-trihydroxyoxane-2-carboxylic acid	Organic oxygen compounds	Organooxygen compounds	Carbohydrates and carbohydrate conjugates	602.114	M+ACN+Na	C23H22O15	2.7907	0.01205	4.59 ±0.34	4.52 ±0.59	5.22 ±0.38	5.04 ±0.44	5.16 ±0.15
metab_13398	6-{[3,7-dihydroxy-2-(3-hydroxyphenyl)-8aH-chromen-5-yl]oxy}-3,4,5-trihydroxyoxane-2-carboxylic acid	Organic oxygen compounds	Organooxygen compounds	Carbohydrates and carbohydrate conjugates	469.074	M+Na-2H	C21H20O11	5.9584	0.00077	5.29 ±0.07	5.27 ±0.09	5.17 ±0.02	5.15 ±0.09	5.08 ±0.04
metab_7208	6-{[4-(5,7-dihydroxy-4-oxo-3,4-dihydro-2H-1-benzopyran-2-yl)-9,13,13-trimethyl-8-oxatetracyclo[7.4.1.0?,?.0??,??]tetradeca-2(7),3,5-trien-5-yl]oxy}-3,4,5-trihydroxyoxane-2-carboxylic acid	Phenylpropanoids and polyketides	Flavonoids	Flavans	631.241	M+CH3OH+H	C31H34O12	3.5172	0.03886	5.81 ±0.12	5.76 ±0.28	5.93 ±0.12	6.00 ±0.08	5.99 ±0.10
metab_3427	6-allyl-8b-Carboxy-ergoline	Alkaloids and derivatives	Ergoline and derivatives	Lysergic acids and derivatives	314.188	M+NH4	C18H20N2O2	3.6196	0.0006838	4.32 ±0.17	4.30 ±0.35	4.72 ±0.11	4.90 ±0.18	4.90 ±0.20
metab_9025	6-Deoxy-5-ketofructose 1-phosphate	-	-	-	243.026	M+H	C6H11O8P	0.6281	0.009087	4.82 ±0.41	4.53 ±0.39	4.08 ±0.33	3.99 ±0.58	3.99 ±0.39
metab_7429	6-Hydroxy-1H-indole-3-acetamide	Organoheterocyclic compounds	Indoles and derivatives	Hydroxyindoles	191.081	M+H	C10H10N2O2	3.0654	0.001039	4.22 ±0.09	4.33 ±0.11	4.52 ±0.13	4.58 ±0.23	4.76 ±0.19
metab_3433	6-Hydroxy-5-methoxyindole glucuronide	Organic oxygen compounds	Organooxygen compounds	Carbohydrates and carbohydrate conjugates	304.08	M+H-2H2O	C15H17NO8	3.6333	0.007546	4.29 ±0.16	4.22 ±0.49	4.41 ±0.26	4.39 ±0.50	3.19 ±0.24
metab_16773	6-Ketoestriol	Lipids and lipid-like molecules	Steroids and steroid derivatives	Estrane steroids	347.149	M+FA-H	C18H22O4	5.8743	0.008243	4.73 ±0.24	4.40 ±0.26	4.45 ±0.46	3.97 ±0.24	4.01 ±0.71
metab_557	7,8-Dihydroneopterin	Organoheterocyclic compounds	Pteridines and derivatives	Pterins and derivatives	238.091	M+H-H2O, M+K	C9H13N5O4	1.2854	0.04138	5.39 ±0.45	5.72 ±0.12	5.75 ±0.05	5.67 ±0.18	5.64 ±0.04
metab_16152	7alpha-Hydroxy-3-oxo-4-cholestenoate	Lipids and lipid-like molecules	Steroids and steroid derivatives	Bile acids, alcohols and derivatives	475.305	M+FA-H	C27H42O4	6.2373	0.01758	5.31 ±0.18	5.43 ±0.37	5.59 ±0.19	5.67 ±0.22	5.84 ±0.20
metab_10185	7'-Carboxy-alpha-chromanol	Organoheterocyclic compounds	Benzopyrans	1-benzopyrans	347.222	M-H2O-H, M-H	C21H32O4	6.3633	0.005796	3.95 ±0.27	3.84 ±0.62	4.39 ±0.13	4.40 ±0.26	4.60 ±0.20
metab_12504	7-hydroxy-1-oxo-1H-isochromene-3-carboxylic acid	Phenylpropanoids and polyketides	Isocoumarins and derivatives	Not Available	205.013	M-H	C10H6O5	3.6379	0.03578	5.36 ±0.37	4.79 ±0.45	5.36 ±0.27	5.20 ±0.50	5.52 ±0.12
metab_9333	7-Methylguanine	Organoheterocyclic compounds	Imidazopyrimidines	Purines and purine derivatives	166.072	M+H	C6H7N5O	1.7593	0.0002868	4.37 ±0.10	4.22 ±0.10	4.00 ±0.22	3.97 ±0.15	3.72 ±0.27
metab_384	7-Oxo-11-dodecenoic acid	-	-	-	195.137	M+H-H2O, M+H, M+H-2H2O	C12H20O3	6.1696	0.002078	5.90 ±0.13	6.09 ±0.17	6.12 ±0.07	6.22 ±0.13	6.26 ±0.08
metab_4417	7Z,10Z-Hexadecadienoic acid	Lipids and lipid-like molecules	Fatty Acyls	Fatty acids and conjugates	568.432	2M+ACN+Na	C16H28O2	6.6149	0.01127	5.90 ±0.24	6.24 ±0.19	6.33 ±0.16	6.32 ±0.09	6.24 ±0.10
metab_16249	8(R)-Hydroperoxylinoleic acid	Lipids and lipid-like molecules	Fatty Acyls	Lineolic acids and derivatives	623.451	2M-H	C18H32O4	6.155	0.02136	6.02 ±0.13	6.11 ±0.13	6.15 ±0.11	6.18 ±0.11	6.33 ±0.16
metab_3234	8,20-DiHETE	Lipids and lipid-like molecules	Fatty Acyls	Eicosanoids	400.243	M+ACN+Na	C20H32O4	3.0379	0.009594	5.22 ±0.38	5.55 ±0.61	6.00 ±0.28	5.56 ±0.54	6.19 ±0.10
metab_4045	8-Hydroxy-4(6)-lactarene-5,14-diol	Organic oxygen compounds	Organooxygen compounds	Alcohols and polyols	272.221	M+NH4	C15H26O3	5.9797	0.001747	4.44 ±0.25	4.74 ±0.39	5.33 ±0.21	5.14 ±0.33	5.07 ±0.17
metab_10231	9,10,13-TriHOME	Lipids and lipid-like molecules	Fatty Acyls	Fatty acids and conjugates	351.215	M+Na-2H, M+Cl	C18H34O5	6.127	0.001649	4.75 ±0.12	5.21 ±0.14	5.05 ±0.14	4.92 ±0.17	5.14 ±0.16
metab_83	9,10-DHOME	Lipids and lipid-like molecules	Fatty Acyls	Fatty acids and conjugates	337.234	M+H-H2O, M+Na, M+H, M+H-2H2O	C18H34O4	6.1765	0.003921	6.92 ±0.14	7.31 ±0.22	7.02 ±0.20	7.10 ±0.10	7.37 ±0.21
metab_1357	9,12,15-Octadecatrien-1-ol	-	-	-	265.252	M+H, M+H-H2O	C18H32O	6.4407	0.0263	6.43 ±0.05	6.41 ±0.09	6.33 ±0.02	6.36 ±0.06	6.32 ±0.02
metab_383	9,12-Octadecadiynoic Acid	-	-	-	277.215	M+H-H2O, M+H, M+H-2H2O	C18H28O2	6.1696	0.003746	6.79 ±0.09	6.90 ±0.09	6.91 ±0.08	6.95 ±0.09	7.04 ±0.09
metab_5629	9-Deoxy-delta12-PGD2	Lipids and lipid-like molecules	Fatty Acyls	Eicosanoids	714.488	2M+ACN+H	C20H32O4	6.299	0.007704	2.46 ±0.01	4.15 ±1.33	3.98 ±1.22	4.50 ±1.15	5.36 ±0.38
metab_6593	9-Fluoro-11beta,17beta-dihydroxy-16alpha-methylandrosta-1,4-dien-3-one	-	-	-	335.199	M+H	C20H27FO3	5.4553	0.04477	3.96 ±0.58	4.36 ±0.22	4.11 ±0.52	3.84 ±0.52	4.86 ±0.54
metab_14025	9-Hydroxyasimicinone	Lipids and lipid-like molecules	Fatty Acyls	Fatty alcohols	659.449	M+Na-2H	C37H66O8	6.5578	0.03623	5.32 ±0.16	5.33 ±0.24	5.15 ±0.18	5.13 ±0.22	5.01 ±0.21
metab_6426	9-nitrooctadec-9E-enoic acid	-	-	-	328.247	M+H	C18H33NO4	5.8025	0.002631	4.81 ±0.47	4.73 ±0.29	5.07 ±0.13	5.21 ±0.14	5.51 ±0.24
metab_6651	9-Nitrooleate	-	-	-	328.247	M+H	C18H33NO4	5.2304	0.00276	3.23 ±0.22	3.41 ±0.32	3.95 ±0.43	3.86 ±0.48	4.33 ±0.43
metab_5332	9-oxo-10,12-octadecadienoic acid	-	-	-	295.226	M+H	C18H30O3	6.6017	0.001754	6.42 ±0.09	6.72 ±0.06	6.72 ±0.07	6.75 ±0.14	6.84 ±0.11
metab_15840	9-Oxoasimicinone	Lipids and lipid-like molecules	Fatty Acyls	Fatty alcohols	657.433	M+Na-2H	C37H64O8	6.4756	0.0352	6.40 ±0.05	6.41 ±0.11	6.48 ±0.03	6.44 ±0.07	6.36 ±0.08
metab_4733	9-OxoODE	Lipids and lipid-like molecules	Fatty Acyls	Lineolic acids and derivatives	295.226	M+H	C18H30O3	8.5977	0.000349	5.55 ±0.06	5.72 ±0.06	5.71 ±0.04	5.83 ±0.09	6.00 ±0.19
metab_8709	Aceglutamide	Organic acids and derivatives	Carboxylic acids and derivatives	Amino acids, peptides, and analogues	189.086	M+H	C7H12N2O4	1.0589	0.02256	4.19 ±0.16	4.49 ±0.21	4.53 ±0.17	4.29 ±0.14	4.52 ±0.30
metab_8714	Acetylcarnitine	Lipids and lipid-like molecules	Fatty Acyls	Fatty acid esters	204.122	M+H	C9H17NO4	1.0452	0.002126	7.04 ±0.04	6.79 ±0.11	6.79 ±0.16	6.75 ±0.12	6.67 ±0.06
metab_18072	Acetyl-DL-Valine	-	-	-	158.081	M-H	C7H13NO3	2.7874	0.005272	4.84 ±0.03	4.88 ±0.11	5.13 ±0.24	4.93 ±0.14	5.13 ±0.13
metab_20129	Aconitic acid	Organic acids and derivatives	Carboxylic acids and derivatives	Tricarboxylic acids and derivatives	173.008	M-H	C6H6O6	1.6042	0.01533	7.08 ±0.03	7.07 ±0.04	7.05 ±0.04	7.08 ±0.09	6.92 ±0.10
metab_4278	Actinidic acid	Lipids and lipid-like molecules	Prenol lipids	Triterpenoids	504.367	M+NH4	C30H46O5	6.3395	0.01559	6.23 ±0.34	6.20 ±0.40	6.49 ±0.22	6.76 ±0.22	6.63 ±0.28
metab_246	Adenine	Organoheterocyclic compounds	Imidazopyrimidines	Purines and purine derivatives	136.061	M+H, M+ACN+Na, M+H-2H2O	C5H5N5	0.6891	0.001553	6.55 ±0.10	6.61 ±0.04	6.62 ±0.04	6.71 ±0.10	6.79 ±0.09
metab_9378	Adenosine	Nucleosides, nucleotides, and analogues	Purine nucleosides	Not Available	312.094	M-H, M+FA-H, M+Cl	C10H13N5O4	1.8643	0.01636	5.48 ±0.53	5.47 ±0.64	4.74 ±0.33	4.72 ±0.45	4.91 ±0.19
metab_9370	ADP-ribose	Nucleosides, nucleotides, and analogues	Purine nucleotides	Purine nucleotide sugars	604.069	M-H, M+FA-H, M-H2O-H	C15H23N5O14P2	0.6914	8.734e-05	6.65 ±0.06	6.21 ±0.21	6.21 ±0.26	5.79 ±0.45	4.30 ±0.40
metab_1828	Adrenochrome	Organoheterocyclic compounds	Indoles and derivatives	Not Available	212.091	M+H-H2O, M+CH3OH+H	C9H9NO3	2.3952	0.003373	4.99 ±0.03	5.05 ±0.12	5.04 ±0.07	5.15 ±0.08	5.19 ±0.06
metab_20128	AICAR	Organoheterocyclic compounds	Azoles	Imidazoles	337.053	M-H	C9H15N4O8P	0.6228	0.01562	5.62 ±0.06	5.47 ±0.10	5.54 ±0.07	5.52 ±0.07	5.46 ±0.05
metab_7921	ALANYL-dl-LEUCINE	-	-	-	203.138	M+H	C9H18N2O3	2.2993	0.002681	5.10 ±0.36	4.30 ±0.19	5.10 ±0.60	4.52 ±0.27	5.13 ±0.62
metab_7726	Alanyl-Proline	Organic acids and derivatives	Carboxylic acids and derivatives	Amino acids, peptides, and analogues	187.107	M+H	C8H14N2O3	2.5598	0.04681	4.73 ±0.07	4.69 ±0.06	4.63 ±0.12	4.74 ±0.07	4.61 ±0.06
metab_4161	Aleuritic Acid	-	-	-	269.21	M+H-2H2O	C16H32O5	6.1289	0.006664	3.98 ±0.42	4.54 ±0.44	4.67 ±0.26	4.28 ±0.32	4.78 ±0.08
metab_13826	All-trans-13,14-dihydroretinol	Lipids and lipid-like molecules	Prenol lipids	Retinoids	287.237	M-H	C20H32O	6.3564	0.0009837	3.58 ±0.20	3.80 ±0.41	4.00 ±0.10	4.22 ±0.18	4.32 ±0.18
metab_13569	Alpha-Carboxy-delta-decalactone	Organoheterocyclic compounds	Lactones	Delta valerolactones	195.101	M-H2O-H	C11H18O4	6.0848	0.0001798	4.50 ±0.05	4.61 ±0.07	4.72 ±0.07	4.81 ±0.09	4.87 ±0.13
metab_6002	Amprotropine	-	-	-	308.221	M+H	C18H29NO3	6.0883	0.000711	4.68 ±0.26	4.62 ±0.34	5.03 ±0.16	5.14 ±0.18	5.34 ±0.15
metab_16180	Annoglabasin B	Lipids and lipid-like molecules	Prenol lipids	Diterpenoids	407.24	M+FA-H	C22H34O4	6.2233	0.0008944	4.12 ±0.09	4.57 ±0.14	4.49 ±0.13	4.42 ±0.25	4.69 ±0.06
metab_6078	Annoglabasin C	Lipids and lipid-like molecules	Prenol lipids	Diterpenoids	448.266	M+ACN+H	C23H34O6	6.0544	0.001844	3.97 ±0.06	4.08 ±0.27	4.08 ±0.25	4.51 ±0.59	5.29 ±0.43
metab_15963	Annoglaxin	Lipids and lipid-like molecules	Fatty Acyls	Fatty alcohols	631.418	M+Na-2H	C35H62O8	6.3773	0.008135	3.29 ±1.18	4.54 ±0.54	4.16 ±1.59	2.58 ±1.78	4.83 ±0.24
metab_16212	Annonisin	Lipids and lipid-like molecules	Fatty Acyls	Fatty alcohols	655.44	M+FA-H	C35H62O8	6.1823	0.002239	4.45 ±0.64	4.95 ±0.86	5.49 ±0.33	5.72 ±0.36	6.07 ±0.34
metab_3483	Arabinofuranosylguanine	Nucleosides, nucleotides, and analogues	Purine nucleosides	Not Available	299.121	2M+3H2O+2H	C10H15N5O5	3.8249	0.03199	6.01 ±0.14	5.90 ±0.11	5.89 ±0.15	5.85 ±0.19	5.53 ±0.41
metab_334	Arachidonyl carnitine	Lipids and lipid-like molecules	Fatty Acyls	Fatty acid esters	526.385	M+Na, 2M+Na, M+H	C31H53NO4	6.5344	0.005884	6.85 ±0.21	7.27 ±0.16	7.28 ±0.10	7.29 ±0.12	7.23 ±0.13
metab_2213	Argininosuccinic acid	Organic acids and derivatives	Carboxylic acids and derivatives	Amino acids, peptides, and analogues	291.129	M+H	C10H18N4O6	0.6148	0.0297	6.25 ±0.12	6.22 ±0.15	6.13 ±0.13	6.04 ±0.15	6.28 ±0.05
metab_11805	Arginyl-Lysine	Organic acids and derivatives	Carboxylic acids and derivatives	Amino acids, peptides, and analogues	339.156	M+K-2H	C12H26N6O3	2.1809	0.03305	3.64 ±0.77	3.89 ±0.85	4.53 ±0.31	3.72 ±0.86	4.59 ±0.11
metab_7806	Arginyl-Phenylalanine	Organic acids and derivatives	Carboxylic acids and derivatives	Amino acids, peptides, and analogues	304.174	M+H-H2O	C15H23N5O3	2.4295	0.03335	3.77 ±0.47	3.96 ±0.61	4.40 ±0.25	3.51 ±0.84	3.81 ±0.21
metab_13768	Armillaric acid	Lipids and lipid-like molecules	Prenol lipids	Sesquiterpenoids	397.168	M-H2O-H	C23H28O7	6.2794	0.006479	4.52 ±0.11	4.42 ±0.15	4.25 ±0.19	3.94 ±0.35	4.01 ±0.33
metab_2982	Ascorbalamic acid	Organic acids and derivatives	Carboxylic acids and derivatives	Amino acids, peptides, and analogues	264.072	M+H	C9H13NO8	2.4089	0.009207	4.64 ±0.15	4.65 ±0.14	4.83 ±0.15	4.92 ±0.19	5.03 ±0.24
metab_5560	Asitrilobin D	Lipids and lipid-like molecules	Fatty Acyls	Fatty alcohols	688.512	M+ACN+Na	C37H68O7	6.3528	0.01293	4.91 ±0.28	5.06 ±0.37	5.04 ±0.27	5.23 ±0.42	5.88 ±0.29
metab_820	Asp-Ala-OH	-	-	-	313.069	M+H, M+CH3OH+H	C12H12N2O8	2.9967	0.002791	5.12 ±0.30	4.09 ±0.87	5.12 ±0.18	4.44 ±0.79	3.90 ±0.81
metab_17591	Asparaginyl-Tryptophan	Organic acids and derivatives	Carboxylic acids and derivatives	Amino acids, peptides, and analogues	299.113	M-H2O-H	C15H18N4O4	3.8954	0.0001985	4.05 ±0.13	3.94 ±0.32	3.50 ±0.17	3.67 ±0.24	3.23 ±0.16
metab_769	Asp-Ser-OH	-	-	-	329.064	M+H, M+Na	C12H12N2O9	2.6215	0.001129	5.55 ±0.31	4.73 ±0.63	5.59 ±0.24	4.51 ±1.10	3.63 ±1.38
metab_6283	Aucubin	Lipids and lipid-like molecules	Prenol lipids	Terpene glycosides	385.09	M+K	C15H22O9	5.9254	0.0002374	5.11 ±0.01	5.11 ±0.08	5.01 ±0.05	4.97 ±0.08	4.88 ±0.05
metab_5374	Australigenin	Phenylpropanoids and polyketides	2-arylbenzofuran flavonoids	Not Available	453.294	M+Na	C27H42O4	6.5412	0.002697	5.12 ±0.15	5.48 ±0.26	5.65 ±0.08	5.73 ±0.16	5.73 ±0.20
metab_9409	Azelaic acid	Lipids and lipid-like molecules	Fatty Acyls	Fatty acids and conjugates	187.096	M-H, M+Na-2H, M-H2O-H	C9H16O4	5.4315	0.0008324	5.71 ±0.09	5.79 ±0.12	5.91 ±0.07	6.00 ±0.12	6.08 ±0.21
metab_16665	Beta-Citraurinene	Lipids and lipid-like molecules	Prenol lipids	Triterpenoids	455.275	M+K-2H	C30H42O	5.9373	6.394e-05	3.01 ±0.63	3.98 ±0.41	4.88 ±0.23	4.80 ±0.56	5.40 ±0.21
metab_8893	Beta-Nicotinamide Mononucleotide	Nucleosides, nucleotides, and analogues	Pyridine nucleotides	Nicotinamide nucleotides	335.063	M+H	C11H15N2O8P	0.6891	0.0001535	5.56 ±0.07	5.15 ±0.17	4.84 ±0.31	4.55 ±0.12	4.54 ±0.10
metab_3364	Bufotenine O-glucoside	Organic oxygen compounds	Organooxygen compounds	Carbohydrates and carbohydrate conjugates	331.164	M+H-2H2O	C18H26N2O6	3.4214	0.03176	4.63 ±0.37	3.31 ±1.33	4.18 ±0.63	4.10 ±0.53	3.57 ±0.93
metab_3143	Caffeoquinone	-	-	-	179.033	M+H	C9H6O4	2.8044	0.02818	4.38 ±0.18	4.39 ±0.06	4.19 ±0.14	4.33 ±0.18	4.17 ±0.11
metab_7222	Caffeoylputrescine	Benzenoids	Phenols	Benzenediols	251.138	M+H	C13H18N2O3	3.4829	0.001954	4.33 ±0.30	3.24 ±0.34	3.93 ±0.34	3.62 ±0.46	3.88 ±0.18
metab_13983	Calcitriol	Lipids and lipid-like molecules	Steroids and steroid derivatives	Vitamin D and derivatives	461.326	M+FA-H	C27H44O3	6.5159	0.04533	3.77 ±0.68	4.22 ±0.73	4.50 ±0.30	4.89 ±0.33	4.70 ±0.36
metab_4081	Canavalioside	Lipids and lipid-like molecules	Prenol lipids	Terpene glycosides	547.279	M+H	C26H42O12	6.034	0.01317	5.47 ±0.12	5.17 ±0.37	4.92 ±0.15	4.98 ±0.48	5.18 ±0.19
metab_4116	Carlina oxide	-	-	-	183.08	M+H	C13H10O	6.0747	0.03142	4.57 ±0.40	3.78 ±0.40	4.09 ±0.55	4.32 ±0.73	3.56 ±0.20
metab_7206	Ceanothine E	Organic acids and derivatives	Carboxylic acids and derivatives	Amino acids, peptides, and analogues	632.323	M+ACN+Na	C34H40N4O4	3.5241	0.02306	3.63 ±0.01	3.74 ±0.30	4.46 ±0.64	4.12 ±0.61	4.01 ±0.39
metab_9428	Cerebroside B	Lipids and lipid-like molecules	Sphingolipids	Glycosphingolipids	726.551	M+Cl, M+FA-H, M-H	C41H77NO9	6.7746	0.003191	6.99 ±0.08	7.01 ±0.13	7.08 ±0.11	7.14 ±0.03	7.19 ±0.04
metab_5682	Cervonyl carnitine	Lipids and lipid-like molecules	Fatty Acyls	Fatty acid esters	516.305	M+2Na-H	C29H45NO4	6.2648	0.01878	5.35 ±0.23	5.95 ±0.39	5.37 ±0.18	5.36 ±0.25	5.82 ±0.48
metab_4222	Cholestane-3,7,12,25-tetrol-3-glucuronide	Lipids and lipid-like molecules	Steroids and steroid derivatives	Steroidal glycosides	577.371	M+H-2H2O	C33H56O10	6.2309	0.04765	4.93 ±0.56	5.06 ±0.82	5.76 ±0.58	5.20 ±0.55	5.89 ±0.25
metab_9433	Cibaric acid	Lipids and lipid-like molecules	Fatty Acyls	Lineolic acids and derivatives	323.185	M-H2O-H, M+Na-2H, M-H	C18H28O5	6.4261	0.01322	5.97 ±0.20	6.15 ±0.32	6.33 ±0.08	6.40 ±0.19	6.49 ±0.16
metab_17228	Cinnamoylglycine	Organic acids and derivatives	Carboxylic acids and derivatives	Amino acids, peptides, and analogues	204.066	M-H	C11H11NO3	4.8225	0.001568	5.10 ±0.34	3.98 ±0.45	4.35 ±0.55	4.15 ±0.38	3.58 ±0.37
metab_3300	Cis-4-Decenedioic acid	Lipids and lipid-like molecules	Fatty Acyls	Fatty acids and conjugates	264.122	M+ACN+Na	C10H16O4	3.2429	0.02564	4.62 ±0.05	4.82 ±0.13	4.71 ±0.17	4.80 ±0.15	4.85 ±0.21
metab_19378	Cis-4-Decenoic acid	Lipids and lipid-like molecules	Fatty Acyls	Fatty acids and conjugates	620.019	M-H2O-H	C15H24N5O17P3	1.1278	0.003661	5.81 ±0.09	5.30 ±0.16	5.37 ±0.26	5.12 ±0.30	5.13 ±0.22
metab_16097	Cis-9,10-Epoxystearic acid	-	-	-	297.242	M-H	C18H34O3	6.2724	0.01434	6.40 ±0.12	6.41 ±0.12	6.27 ±0.10	6.16 ±0.11	6.25 ±0.16
metab_19340	Citric acid	Organic acids and derivatives	Carboxylic acids and derivatives	Tricarboxylic acids and derivatives	191.018	M-H	C6H8O7	1.2821	0.006843	8.46 ±0.02	8.36 ±0.03	8.40 ±0.07	8.42 ±0.07	8.33 ±0.05
metab_10165	Coprocholic acid	Lipids and lipid-like molecules	Steroids and steroid derivatives	Bile acids, alcohols and derivatives	899.66	M-H, 2M-H	C27H46O5	6.4337	0.004395	5.50 ±0.18	5.76 ±0.27	5.94 ±0.23	5.68 ±0.19	6.14 ±0.25
metab_4145	Corchorifatty acid F	Lipids and lipid-like molecules	Fatty Acyls	Lineolic acids and derivatives	351.213	M+Na	C18H32O5	6.1018	0.01193	6.77 ±0.10	6.88 ±0.14	6.89 ±0.10	7.01 ±0.19	7.11 ±0.15
metab_3848	Corchorosol A	Lipids and lipid-like molecules	Steroids and steroid derivatives	Steroid lactones	537.309	M+H	C29H44O9	5.5643	0.02678	3.54 ±0.38	3.88 ±0.51	4.38 ±0.28	4.40 ±0.35	4.42 ±0.81
metab_3149	Corchorusoside B	Lipids and lipid-like molecules	Steroids and steroid derivatives	Steroid lactones	683.37	M+H	C35H54O13	2.8182	0.01161	2.47 ±0.01	4.33 ±0.31	3.58 ±0.89	4.41 ±0.59	4.21 ±0.53
metab_3799	Corchorusoside E	Lipids and lipid-like molecules	Steroids and steroid derivatives	Steroid lactones	899.374	M+K	C41H64O19	5.2779	0.003619	0.70 ±0.01	3.72 ±1.50	2.24 ±1.70	1.30 ±1.47	4.55 ±0.36
metab_16414	Cortolone-3-glucuronide	Lipids and lipid-like molecules	Steroids and steroid derivatives	Steroidal glycosides	523.253	M-H2O-H	C27H42O11	6.057	0.003854	3.45 ±0.07	3.75 ±0.40	3.72 ±0.30	3.60 ±0.26	4.71 ±0.48
metab_3714	Cucurbic acid	Lipids and lipid-like molecules	Fatty Acyls	Lineolic acids and derivatives	254.174	M+ACN+H	C12H20O3	4.8613	0.02388	3.23 ±0.45	3.36 ±0.60	3.97 ±0.52	3.57 ±0.61	4.16 ±0.25
metab_4193	Cucurbitacin H	-	-	-	535.323	M+H	C30H46O8	6.1765	0.01223	5.03 ±0.32	5.21 ±0.41	5.55 ±0.34	5.26 ±0.23	5.70 ±0.21
metab_20130	Cystathionine	Organic acids and derivatives	Carboxylic acids and derivatives	Amino acids, peptides, and analogues	221.059	M-H	C7H14N2O4S	0.5717	0.002404	5.47 ±0.05	5.27 ±0.20	5.47 ±0.29	5.51 ±0.20	4.73 ±0.36
metab_8517	Cysteinyl-Hydroxyproline	Organic acids and derivatives	Carboxylic acids and derivatives	Amino acids, peptides, and analogues	276.1	M+ACN+H	C8H14N2O4S	1.7045	0.00207	5.94 ±0.19	5.57 ±0.14	5.49 ±0.08	5.39 ±0.18	5.38 ±0.12
metab_7363	Cysteinyl-Serine	Organic acids and derivatives	Carboxylic acids and derivatives	Amino acids, peptides, and analogues	272.067	M+ACN+Na	C6H12N2O4S	3.1883	0.0004664	4.40 ±0.29	4.71 ±0.14	4.76 ±0.14	5.06 ±0.24	5.10 ±0.19
metab_8993	Cytidine diphosphate choline (CDPcholine)	-	-	-	489.113	M+H	C14H26N4O11P2	0.6416	0.0006851	6.15 ±0.11	5.86 ±0.17	6.10 ±0.10	6.07 ±0.16	5.50 ±0.22
metab_2436	Cytosine	Organoheterocyclic compounds	Diazines	Pyrimidines and pyrimidine derivatives	112.05	M+H	C4H5N3O	1.1756	0.01562	5.86 ±0.06	5.72 ±0.13	5.81 ±0.03	5.87 ±0.03	5.88 ±0.06
metab_9334	Dehydrovomifoliol	Lipids and lipid-like molecules	Prenol lipids	Sesquiterpenoids	223.132	M+H	C13H18O3	6.4811	0.04251	4.54 ±0.22	4.72 ±0.39	4.85 ±0.15	4.92 ±0.15	4.98 ±0.16
metab_6162	Deoxycholic acid glycine conjugate	Lipids and lipid-like molecules	Steroids and steroid derivatives	Bile acids, alcohols and derivatives	414.299	M+H-2H2O	C26H43NO5	6.0071	6.356e-05	3.77 ±0.01	4.38 ±0.34	4.87 ±0.20	5.01 ±0.23	5.30 ±0.21
metab_10999	Deoxyuridine	Nucleosides, nucleotides, and analogues	Pyrimidine nucleosides	Pyrimidine 2'-deoxyribonucleosides	273.072	M+FA-H	C9H12N2O5	0.7256	0.03329	4.95 ±0.19	4.53 ±0.52	4.94 ±0.35	5.02 ±0.45	5.22 ±0.15
metab_16489	Desglucocheirotoxin	Lipids and lipid-like molecules	Steroids and steroid derivatives	Steroid lactones	595.28	M+FA-H	C29H42O10	6.0151	0.0006525	4.72 ±0.17	4.79 ±0.39	5.32 ±0.16	5.25 ±0.19	5.61 ±0.23
metab_15726	DG(13:0/16:0/0:0)	Lipids and lipid-like molecules	Glycerolipids	Diradylglycerols	547.436	M+Na-2H	C32H62O5	6.5843	0.0002913	5.31 ±0.12	5.92 ±0.14	5.85 ±0.14	5.77 ±0.17	6.11 ±0.13
metab_296	DG(15:0/18:4(6Z,9Z,12Z,15Z)/0:0)	Lipids and lipid-like molecules	Fatty Acyls	Lineolic acids and derivatives	575.465	M+H-H2O, M+H, M+H-2H2O	C36H62O5	6.5882	0.003966	6.77 ±0.06	7.10 ±0.08	7.09 ±0.13	7.03 ±0.17	7.16 ±0.18
metab_15972	DG(16:1(9Z)/18:3(6Z,9Z,12Z)/0:0)	Lipids and lipid-like molecules	Fatty Acyls	Lineolic acids and derivatives	633.472	M+FA-H	C37H64O5	6.3703	0.0005103	3.94 ±0.23	4.71 ±0.37	4.83 ±0.34	4.67 ±0.37	5.34 ±0.17
metab_5171	DG(18:1(11Z)/18:2(9Z,12Z)/0:0)	Lipids and lipid-like molecules	Fatty Acyls	Lineolic acids and derivatives	601.517	M+H-H2O	C39H70O5	7.3547	0.0008504	5.78 ±0.25	5.43 ±0.24	5.06 ±0.13	4.92 ±0.42	4.69 ±0.56
metab_5197	DG(18:1(11Z)/18:3(9Z,12Z,15Z)/0:0)	Lipids and lipid-like molecules	Fatty Acyls	Lineolic acids and derivatives	599.501	M+H-H2O	C39H68O5	7.1702	0.02401	7.02 ±0.13	6.83 ±0.11	6.77 ±0.11	6.81 ±0.11	6.71 ±0.13
metab_13570	DIHYDRO-beta-TUBAIC ACID	-	-	-	235.096	M-H	C13H16O4	6.0848	0.005774	4.34 ±0.05	4.39 ±0.08	4.37 ±0.06	4.38 ±0.06	4.19 ±0.10
metab_16282	Dihydrojasmonic acid	Lipids and lipid-like molecules	Fatty Acyls	Lineolic acids and derivatives	211.133	M-H	C12H20O3	6.134	0.004167	5.47 ±0.05	5.55 ±0.11	5.63 ±0.07	5.65 ±0.07	5.69 ±0.08
metab_5599	Dihydropanaxacol	Lipids and lipid-like molecules	Fatty Acyls	Fatty alcohols	578.439	2M+NH4	C17H28O3	6.3261	0.02427	4.89 ±0.54	5.23 ±0.45	5.54 ±0.25	5.55 ±0.15	5.53 ±0.08
metab_13255	Dioscorine	Organoheterocyclic compounds	Azaspirodecane derivatives	Not Available	266.139	M+FA-H	C13H19NO2	5.8539	0.002441	2.52 ±0.35	3.10 ±0.59	2.94 ±0.58	3.35 ±0.85	4.35 ±0.37
metab_18917	Dithianon	Benzenoids	Naphthalenes	Not Available	340.97	M+FA-H	C14H4N2O2S2	1.9064	0.0004793	4.37 ±0.11	4.26 ±0.44	4.60 ±0.06	4.60 ±0.14	4.77 ±0.05
metab_9035	DL-Citrulline	Organic acids and derivatives	Carboxylic acids and derivatives	Amino acids, peptides, and analogues	176.102	M+H	C6H13N3O3	0.6214	0.001659	5.06 ±0.25	4.52 ±0.43	4.33 ±0.54	3.91 ±0.18	4.69 ±0.28
metab_7	D-Mannitol	Organic oxygen compounds	Organooxygen compounds	Carbohydrates and carbohydrate conjugates	183.086	M+H-H2O, M+H, M+NH4, M+Na, M+K, M+H-2H2O	C6H14O6	0.6281	0.03489	7.40 ±0.05	7.45 ±0.19	7.19 ±0.15	7.29 ±0.22	7.29 ±0.08
metab_5585	Docosatrienoic acid	Lipids and lipid-like molecules	Fatty Acyls	Fatty acids and conjugates	352.32	M+NH4	C22H38O2	6.3395	0.02517	5.12 ±0.07	5.12 ±0.13	4.96 ±0.10	5.04 ±0.09	4.92 ±0.16
metab_20133	Dodecanedioic acid	Lipids and lipid-like molecules	Fatty Acyls	Fatty acids and conjugates	229.144	M-H	C12H22O4	5.7918	0.009666	5.32 ±0.07	5.47 ±0.15	5.32 ±0.04	5.26 ±0.04	5.28 ±0.03
metab_1058	Dodecanoylcarnitine	Lipids and lipid-like molecules	Fatty Acyls	Fatty acid esters	344.278	M+H, M+Na	C19H37NO4	5.9729	0.0009742	3.86 ±0.32	3.44 ±0.16	3.94 ±0.51	3.82 ±0.28	5.18 ±0.86
metab_11025	D-Xylulose 1-phosphate	Organic oxygen compounds	Organooxygen compounds	Carbohydrates and carbohydrate conjugates	211	M-H2O-H	C5H11O8P	0.8835	0.001556	4.18 ±0.10	3.47 ±0.23	3.48 ±0.31	3.23 ±0.02	3.25 ±0.01
metab_3681	Epi-4'-hydroxyjasmonic acid	-	-	-	227.126	M+H	C12H18O4	4.6981	0.0009102	4.40 ±0.22	3.86 ±0.21	3.81 ±0.18	4.01 ±0.11	4.28 ±0.38
metab_3678	Epijasminoside A	Organic oxygen compounds	Organooxygen compounds	Carbohydrates and carbohydrate conjugates	372.2	M+ACN+H	C16H26O7	4.6777	0.0004691	4.13 ±0.36	4.48 ±0.20	4.69 ±0.21	4.88 ±0.29	5.12 ±0.12
metab_6125	Eremopetasinorol	Organic oxygen compounds	Organooxygen compounds	Alcohols and polyols	247.111	M+K	C13H20O2	6.034	0.02481	5.36 ±0.13	5.20 ±0.08	5.23 ±0.12	5.22 ±0.13	5.05 ±0.14
metab_6526	Ergoline-8-methanol, 10-methoxy-1,6-dimethyl-	-	-	-	301.19	M+H	C18H24N2O2	5.6456	0.002923	3.92 ±0.49	4.19 ±0.70	4.67 ±0.35	4.53 ±0.30	5.04 ±0.18
metab_13781	Eriojaposide B	Lipids and lipid-like molecules	Fatty Acyls	Fatty acyl glycosides	561.254	M+FA-H	C25H40O11	6.2863	0.0004179	5.45 ±0.07	4.89 ±0.44	4.81 ±0.31	4.73 ±0.34	3.93 ±0.54
metab_16513	Erythroskyrin	Organoheterocyclic compounds	Furofurans	Not Available	436.212	M-H2O-H	C26H33NO6	6.0075	0.001916	5.02 ±0.15	4.83 ±0.19	4.69 ±0.14	4.62 ±0.26	4.32 ±0.29
metab_9103	FAMPRIDINE	-	-	-	95.0606	M+H	C5H6N2	0.5676	0.02476	4.77 ±0.01	4.73 ±0.12	4.87 ±0.06	4.84 ±0.05	4.81 ±0.06
metab_5435	Fasciculic acid A	Lipids and lipid-like molecules	Prenol lipids	Triterpenoids	603.421	M+H-H2O	C36H60O8	6.4676	0.0009191	4.65 ±0.41	5.32 ±0.64	5.40 ±0.45	5.65 ±0.24	6.03 ±0.16
metab_18131	Flavin adenine dinucleotide (FAD)	-	-	-	784.149	M-H	C27H33N9O15P2	2.6646	0.01488	6.05 ±0.07	5.87 ±0.12	5.84 ±0.11	5.83 ±0.11	5.84 ±0.06
metab_13667	Frangulanine	Organic acids and derivatives	Carboxylic acids and derivatives	Amino acids, peptides, and analogues	481.316	M-H2O-H	C28H44N4O4	6.169	0.00643	5.06 ±0.26	5.33 ±0.48	5.63 ±0.23	5.67 ±0.16	5.84 ±0.21
metab_17998	Gamma-Glu-Leu	Organic acids and derivatives	Carboxylic acids and derivatives	Amino acids, peptides, and analogues	259.129	M-H	C11H20N2O5	2.9377	0.002192	4.71 ±0.07	4.64 ±0.16	5.00 ±0.15	4.98 ±0.30	5.07 ±0.14
metab_18858	Gamma-Glutaminyl-4-hydroxybenzene	Organic acids and derivatives	Carboxylic acids and derivatives	Amino acids, peptides, and analogues	219.077	M-H2O-H	C11H14N2O4	1.9492	0.003399	3.71 ±0.29	4.08 ±0.19	4.53 ±0.29	4.25 ±0.35	4.49 ±0.39
metab_17944	Gamma-Glutamylphenylalanine	Organic acids and derivatives	Carboxylic acids and derivatives	Amino acids, peptides, and analogues	293.113	M-H	C14H18N2O5	3.0735	0.001389	3.91 ±0.07	3.86 ±0.21	4.31 ±0.25	4.29 ±0.34	4.48 ±0.15
metab_7339	Gamma-Glutamyltyrosine	Organic acids and derivatives	Carboxylic acids and derivatives	Amino acids, peptides, and analogues	293.115	M+H-H2O	C14H18N2O6	3.2565	0.02527	5.23 ±0.12	4.95 ±0.22	4.90 ±0.32	5.00 ±0.15	4.63 ±0.34
metab_5760	Ganoderenic acid A	Lipids and lipid-like molecules	Prenol lipids	Triterpenoids	547.322	M+CH3OH+H	C30H42O7	6.2172	0.00625	5.21 ±0.33	5.18 ±0.63	5.63 ±0.25	5.71 ±0.25	5.95 ±0.17
metab_871	Gardoside	-	-	-	375.129	M+H, M+Na	C16H22O10	3.4488	0.004445	4.79 ±0.13	4.91 ±0.26	5.03 ±0.26	5.10 ±0.15	5.28 ±0.12
metab_19353	GDP-L-fucose	Nucleosides, nucleotides, and analogues	Purine nucleotides	Purine nucleotide sugars	588.074	M-H	C16H25N5O15P2	1.1766	0.006491	5.63 ±0.10	5.63 ±0.28	5.63 ±0.27	5.76 ±0.18	4.73 ±0.49
metab_19471	GDP-Man	-	-	-	604.069	M-H	C16H25N5O16P2	0.9799	0.0006227	6.33 ±0.14	6.22 ±0.19	6.22 ±0.25	5.87 ±0.34	4.29 ±0.92
metab_7157	Genipic acid	Organoheterocyclic compounds	Dihydrofurans	Not Available	185.08	M+H	C9H12O4	3.6333	0.01547	4.76 ±0.06	4.79 ±0.15	4.65 ±0.09	4.66 ±0.08	4.59 ±0.06
metab_7607	Gentiobiosyl 2-methyl-6-oxo-2E,4E-heptadienoate	Organic oxygen compounds	Organooxygen compounds	Carbohydrates and carbohydrate conjugates	443.151	M+H-2H2O	C20H30O13	2.7701	0.004183	4.93 ±0.13	4.56 ±0.90	5.29 ±0.11	5.26 ±0.14	5.26 ±0.05
metab_4391	Germacrenone	Lipids and lipid-like molecules	Prenol lipids	Sesquiterpenoids	540.401	2M+ACN+Na	C15H26O2	6.548	0.0126	5.81 ±0.27	6.01 ±0.26	6.10 ±0.19	6.14 ±0.08	5.78 ±0.14
metab_19654	Gluconic acid	Organic oxygen compounds	Organooxygen compounds	Carbohydrates and carbohydrate conjugates	195.05	M-H	C6H12O7	0.6298	0.01844	7.41 ±0.07	7.47 ±0.08	7.46 ±0.07	7.50 ±0.05	7.56 ±0.05
metab_3181	Glutamylphenylalanine	Organic acids and derivatives	Carboxylic acids and derivatives	Amino acids, peptides, and analogues	259.107	M+H-2H2O	C14H18N2O5	2.9141	0.0003672	5.68 ±0.06	5.77 ±0.18	5.99 ±0.11	6.04 ±0.18	6.13 ±0.08
metab_108	Glutathione, oxidized	Organic acids and derivatives	Carboxylic acids and derivatives	Amino acids, peptides, and analogues	307.082	M+2H, M+Na, M+H	C20H32N6O12S2	1.7593	0.001178	6.96 ±0.32	5.69 ±0.40	6.77 ±0.36	6.38 ±0.52	6.22 ±0.24
metab_20	Glycerylphosphorylethanolamine	Lipids and lipid-like molecules	Glycerophospholipids	Glycerophosphoethanolamines	216.062	M+H, 2M+H, 2M+K, M+Na, M+H-H2O	C5H14NO6P	0.5813	0.02256	6.84 ±0.04	7.00 ±0.12	6.92 ±0.07	6.99 ±0.12	6.95 ±0.06
metab_6187	Glycinoeclepin A	Lipids and lipid-like molecules	Fatty Acyls	Fatty acids and conjugates	464.26	M+NH4	C25H34O7	5.9866	0.00769	3.07 ±0.75	3.38 ±0.93	3.38 ±0.89	4.12 ±0.69	4.78 ±0.46
metab_6327	Glycochenodeoxycholic acid	-	-	-	472.301	M+H	C26H42NNaO5	5.891	7.877e-05	3.06 ±0.62	3.56 ±1.39	4.73 ±0.26	4.84 ±0.28	5.35 ±0.23
metab_8351	Guanidylic acid (guanosine monophosphate)	-	-	-	364.064	M+H	C10H14N5O8P	1.8893	0.002363	4.50 ±0.18	4.98 ±0.27	4.92 ±0.41	5.30 ±0.19	5.34 ±0.28
metab_8775	Guanosine 5'-diphosphate (GDP)	-	-	-	444.03	M+H	C10H15N5O11P2	0.9767	0.00122	5.62 ±0.14	5.54 ±0.15	5.56 ±0.26	5.25 ±0.35	3.72 ±0.41
metab_9624	Guanosine diphosphate	Nucleosides, nucleotides, and analogues	Purine nucleotides	Purine ribonucleotides	424.005	M-H2O-H, M+FA-H	C10H15N5O11P2	0.9311	0.04213	4.33 ±0.21	4.32 ±0.65	4.76 ±0.50	4.34 ±0.84	4.96 ±0.15
metab_18889	Guanosine diphosphate adenosine	Nucleosides, nucleotides, and analogues	(3'->5')-dinucleotides and analogues	(3'->5')-dinucleotides	691.102	M-H	C20H26N10O14P2	1.9275	0.02767	4.47 ±0.23	4.74 ±0.28	4.85 ±0.40	5.06 ±0.25	5.04 ±0.44
metab_11148	Guanosine diphosphate mannose	Nucleosides, nucleotides, and analogues	Purine nucleotides	Purine nucleotide sugars	586.058	M-H2O-H	C16H25N5O16P2	1.1629	0.0002661	5.50 ±0.13	5.71 ±0.15	5.28 ±0.21	5.38 ±0.20	4.04 ±0.57
metab_16934	Harmine	Alkaloids and derivatives	Harmala alkaloids	Not Available	257.092	M+FA-H	C13H12N2O	5.7033	0.04251	3.24 ±0.82	3.99 ±0.84	4.07 ±0.41	3.78 ±0.77	3.02 ±0.44
metab_6948	Homoanserine	Organic acids and derivatives	Peptidomimetics	Hybrid peptides	277.127	M+Na	C11H18N4O3	4.255	0.0002834	4.96 ±0.14	4.47 ±0.14	4.40 ±0.23	4.03 ±0.47	3.69 ±0.43
metab_13691	Homodolicholide	Organoheterocyclic compounds	Benzopyrans	1-benzopyrans	537.342	M+FA-H	C29H48O6	6.1956	0.001094	5.62 ±0.18	5.70 ±0.40	6.09 ±0.15	5.98 ±0.10	6.22 ±0.11
metab_16119	Homodolichosterone	Lipids and lipid-like molecules	Steroids and steroid derivatives	Stigmastanes and derivatives	521.347	M+FA-H	C29H48O5	6.2512	0.002349	5.00 ±0.25	5.13 ±0.43	5.46 ±0.21	5.37 ±0.18	5.63 ±0.13
metab_9336	Homostachydrine	Organic acids and derivatives	Carboxylic acids and derivatives	Amino acids, peptides, and analogues	158.117	M+H	C8H15NO2	2.286	0.005895	4.74 ±0.11	4.81 ±0.17	4.86 ±0.25	4.69 ±0.20	5.25 ±0.12
metab_13003	HoPhe-Asn-OH	-	-	-	400.118	M-H	C19H19N3O7	5.1818	0.01878	3.48 ±0.41	2.92 ±0.48	4.02 ±0.51	3.76 ±0.71	3.33 ±0.40
metab_8054	Hyaluronic acid	Organic oxygen compounds	Organooxygen compounds	Carbohydrates and carbohydrate conjugates	398.133	M+H	H2O.[C14H21NO11]n	2.1084	0.003682	4.01 ±0.25	3.87 ±0.39	4.27 ±0.53	4.53 ±0.34	4.89 ±0.45
metab_6535	Hydratopyrrhoxanthinol	Lipids and lipid-like molecules	Prenol lipids	Terpene lactones	602.356	2M+3H2O+2H	C37H48O6	5.6184	0.0324	4.00 ±0.45	4.04 ±0.60	5.11 ±0.44	4.47 ±0.82	4.37 ±0.50
metab_3043	HYDROLYSIS PRODUCT OF BUSSEIN	-	-	-	649.252	M+H	C32H40O14	2.5393	0.001624	5.70 ±0.11	5.79 ±0.23	5.89 ±0.15	6.16 ±0.25	6.16 ±0.20
metab_18636	Hydroxynalidixic acid	Organoheterocyclic compounds	Diazanaphthalenes	Naphthyridines	229.061	M-H2O-H	C12H12N2O4	2.0835	0.006466	2.47 ±0.02	2.56 ±0.22	2.50 ±0.01	2.49 ±0.02	2.63 ±0.26
metab_8639	Hydroxypyruvic acid	Organic acids and derivatives	Hydroxy acids and derivatives	Beta hydroxy acids and derivatives	87.0079	M+H-H2O	C3H4O4	1.2854	0.0006719	5.22 ±0.02	5.10 ±0.02	5.11 ±0.08	5.14 ±0.05	5.03 ±0.04
metab_9337	Iaa	Organoheterocyclic compounds	Azoles	Imidazoles	176.07	M+H	C10H9NO2	5.1156	0.0122	4.28 ±0.23	3.80 ±0.15	3.98 ±0.22	3.94 ±0.07	3.96 ±0.09
metab_3015	Indole-3-acetamide	Organoheterocyclic compounds	Indoles and derivatives	Indoles	175.086	M+H	C10H10N2O	2.4913	0.0004737	3.18 ±0.20	3.36 ±0.30	3.53 ±0.16	3.79 ±0.21	3.90 ±0.24
metab_9339	Indole-3-carboxaldehyde	Organoheterocyclic compounds	Indoles and derivatives	Indolyl carboxylic acids and derivatives	146.059	M+H	C9H7NO	1.7864	7.334e-05	5.55 ±0.04	5.54 ±0.04	5.61 ±0.02	5.67 ±0.03	5.77 ±0.13
metab_873	Indoleacetyl glutamine	Organic acids and derivatives	Carboxylic acids and derivatives	Amino acids, peptides, and analogues	304.128	M+H, M+Na	C15H17N3O4	3.4693	0.000216	3.84 ±0.14	3.66 ±0.36	4.08 ±0.21	4.39 ±0.27	5.00 ±0.36
metab_18138	Indolylacryloylglycine	Organic acids and derivatives	Carboxylic acids and derivatives	Amino acids, peptides, and analogues	289.082	M+FA-H	C13H12N2O3	2.6646	0.03234	4.44 ±0.22	4.20 ±0.55	4.41 ±0.41	4.32 ±0.70	3.30 ±0.65
metab_18919	Inosine	Nucleosides, nucleotides, and analogues	Purine nucleosides	Not Available	267.073	M-H	C10H12N4O5	1.9064	0.008542	4.40 ±0.60	4.45 ±0.97	3.15 ±0.71	3.06 ±0.74	3.39 ±0.61
metab_14046	Isofucosterol 3-O-[6-O-(9-Octadecenoyl)-b-D-glucopyranoside]	Lipids and lipid-like molecules	Steroids and steroid derivatives	Stigmastanes and derivatives	883.665	M+FA-H	C53H90O7	6.6003	0.0004245	4.98 ±0.11	5.33 ±0.16	5.57 ±0.15	5.43 ±0.23	5.81 ±0.28
metab_838	Isoleucyl-Tyrosine	Organic acids and derivatives	Carboxylic acids and derivatives	Amino acids, peptides, and analogues	327.19	M+H-2H2O, M+CH3OH+H	C15H22N2O4	3.1059	0.01568	4.06 ±0.45	4.35 ±0.27	4.74 ±0.50	4.42 ±0.37	4.91 ±0.30
metab_8068	Isonicotinamide, 2-propyl-	-	-	-	165.102	M+H	C9H12N2O	2.0948	0.01264	4.60 ±0.10	4.59 ±0.21	4.72 ±0.07	4.81 ±0.12	4.85 ±0.20
metab_9340	Isonicotinic acid	Organic acids and derivatives	Carboxylic acids and derivatives	Amino acids, peptides, and analogues	124.039	M+H	C6H5NO2	1.0863	0.03176	6.55 ±0.12	6.34 ±0.06	6.33 ±0.13	6.38 ±0.16	6.40 ±0.06
metab_7709	Isopropyl beta-D-glucoside	Organic oxygen compounds	Organooxygen compounds	Carbohydrates and carbohydrate conjugates	187.096	M+H-2H2O	C9H18O6	2.5873	0.01424	4.65 ±0.05	4.60 ±0.11	4.51 ±0.07	4.58 ±0.10	4.48 ±0.04
metab_1619	Jasmolone	Organic oxygen compounds	Organooxygen compounds	Alcohols and polyols	163.111	M+H-H2O, M+H	C11H16O2	6.0747	0.02388	4.83 ±0.09	4.91 ±0.07	4.92 ±0.09	4.98 ±0.12	5.06 ±0.11
metab_5338	Jasmone	Organic oxygen compounds	Organooxygen compounds	Carbonyl compounds	165.127	M+H	C11H16O	6.5951	0.001509	4.40 ±0.20	4.77 ±0.08	4.80 ±0.09	4.83 ±0.13	4.91 ±0.10
metab_13932	Jasmonic acid	Lipids and lipid-like molecules	Fatty Acyls	Lineolic acids and derivatives	209.117	M-H	C12H18O3	6.4616	0.005538	3.48 ±0.31	3.57 ±0.56	3.93 ±0.22	4.08 ±0.26	4.28 ±0.16
metab_11187	L-4-Hydroxyglutamate semialdehyde	Organic acids and derivatives	Carboxylic acids and derivatives	Amino acids, peptides, and analogues	128.034	M-H2O-H	C5H9NO4	1.3754	0.004445	6.09 ±0.05	6.09 ±0.05	6.34 ±0.19	6.33 ±0.25	6.47 ±0.12
metab_1976	L-Arabinitol	Organic oxygen compounds	Organooxygen compounds	Carbohydrates and carbohydrate conjugates	153.075	M+H-H2O, M+H	C5H12O5	0.6348	0.0002746	5.05 ±0.09	4.66 ±0.31	4.27 ±0.31	4.10 ±0.42	3.82 ±0.23
metab_2183	L-aspartic Acid	Organic acids and derivatives	Carboxylic acids and derivatives	Amino acids, peptides, and analogues	134.044	M+H	C4H7NO4	0.5813	0.01163	5.12 ±0.36	4.90 ±0.43	5.58 ±0.28	5.40 ±0.36	5.56 ±0.12
metab_3139	L-DOPA 3'-glucoside	Organic acids and derivatives	Carboxylic acids and derivatives	Amino acids, peptides, and analogues	324.106	M+H-2H2O	C15H21NO9	2.7839	0.00654	2.93 ±0.01	2.94 ±0.07	3.16 ±0.36	2.94 ±0.01	3.72 ±0.76
metab_2577	Leucylproline	Organic acids and derivatives	Carboxylic acids and derivatives	Amino acids, peptides, and analogues	273.118	M+2Na-H	C11H20N2O3	1.7456	0.006804	5.08 ±0.21	5.10 ±0.14	5.13 ±0.27	5.34 ±0.19	5.47 ±0.13
metab_6163	Leukotriene B4-3-aminopropylamide	-	-	-	393.31	M+H	C23H40N2O3	6.0071	0.001105	3.71 ±0.01	3.88 ±0.25	4.01 ±0.30	3.87 ±0.16	5.07 ±0.16
metab_16441	Leukotriene C5	Organic acids and derivatives	Carboxylic acids and derivatives	Amino acids, peptides, and analogues	644.258	M+Na-2H	C30H45N3O9S	6.043	0.001909	6.31 ±0.04	6.32 ±0.06	6.26 ±0.03	6.25 ±0.06	6.12 ±0.07
metab_17866	Leukotriene E3	Lipids and lipid-like molecules	Fatty Acyls	Eicosanoids	486.256	M+FA-H	C23H39NO5S	3.2905	0.0241	4.55 ±0.31	3.64 ±0.48	4.38 ±0.39	4.36 ±0.57	4.20 ±0.30
metab_9343	Levan	Organic oxygen compounds	Organooxygen compounds	Carbohydrates and carbohydrate conjugates	546.201	M+ACN+H	C18H32O16	0.6757	0.0007179	5.99 ±0.12	5.92 ±0.18	5.52 ±0.23	5.56 ±0.35	5.06 ±0.31
metab_19549	L-Fucose	Organic oxygen compounds	Organooxygen compounds	Carbohydrates and carbohydrate conjugates	199.036	M+Cl	C6H12O5	0.6984	0.03696	3.27 ±0.02	3.61 ±0.49	3.80 ±0.31	3.91 ±0.73	3.44 ±0.33
metab_19164	L-Glutamic gamma-semialdehyde	Organic acids and derivatives	Carboxylic acids and derivatives	Amino acids, peptides, and analogues	176.056	M+FA-H	C5H9NO3	1.7246	0.02587	3.77 ±0.30	3.44 ±0.71	4.03 ±0.12	4.08 ±0.16	4.08 ±0.15
metab_2193	L-Glutamine	Organic acids and derivatives	Carboxylic acids and derivatives	Amino acids, peptides, and analogues	147.076	M+H	C5H10N2O3	0.588	0.02757	7.20 ±0.07	7.06 ±0.25	7.47 ±0.14	7.18 ±0.73	7.34 ±0.31
metab_9376	L-Gulono-1,4-lactone	Organoheterocyclic compounds	Lactones	Gamma butyrolactones	177.039	M-H, 2M-H, 3M-H	C6H10O6	0.6844	0.001239	5.48 ±0.07	5.62 ±0.14	5.66 ±0.10	5.70 ±0.08	5.81 ±0.12
metab_9535	L-Hisidine	-	-	-	154.061	M-H, M+Na-2H	C6H9N3O2	0.5647	0.01327	6.51 ±0.05	6.51 ±0.12	6.72 ±0.09	6.60 ±0.12	6.65 ±0.12
metab_43	Limocitrin	Phenylpropanoids and polyketides	Flavonoids	Flavones	329.064	M+H-H2O, M+H, M+NH4, M+H-2H2O	C17H14O8	2.0811	0.003002	6.03 ±0.19	5.40 ±0.55	6.03 ±0.07	5.55 ±0.67	5.21 ±0.61
metab_6255	Linalool oxide (trans-pyranoid)	Organoheterocyclic compounds	Oxanes	Not Available	382.294	2M+ACN+H	C10H18O2	5.9456	0.01223	5.66 ±0.23	5.93 ±0.19	5.97 ±0.18	6.13 ±0.09	6.04 ±0.18
metab_6893	Lithocholate 3-O-glucuronide	Lipids and lipid-like molecules	Steroids and steroid derivatives	Steroidal glycosides	585.359	M+CH3OH+H	C30H48O9	4.412	0.00218	4.24 ±0.28	4.82 ±0.23	4.72 ±0.23	4.77 ±0.21	5.07 ±0.15
metab_9342	L-methionine	Organic acids and derivatives	Carboxylic acids and derivatives	Amino acids, peptides, and analogues	150.058	M+H	C5H11NO2S	1.0863	0.00809	4.60 ±0.09	4.58 ±0.15	4.43 ±0.08	4.46 ±0.10	4.37 ±0.05
metab_71	LPA(18:2(9Z,12Z)/0:0)	Lipids and lipid-like molecules	Glycerophospholipids	Glycerophosphates	479.213	M+H, M+NH4, M+2Na-H, M+H-H2O	C21H39O7P	6.5276	0.003284	6.85 ±0.06	6.66 ±0.12	6.54 ±0.09	6.49 ±0.22	6.43 ±0.25
metab_7272	L-phenylalanyl-L-proline	Organic acids and derivatives	Carboxylic acids and derivatives	Amino acids, peptides, and analogues	263.138	M+H	C14H18N2O3	3.3871	0.04973	5.01 ±0.11	5.08 ±0.17	5.31 ±0.16	5.28 ±0.30	5.19 ±0.11
metab_8960	L-Proline	Organic acids and derivatives	Carboxylic acids and derivatives	Amino acids, peptides, and analogues	116.07	M+H	C5H9NO2	0.6688	0.02445	7.02 ±0.04	7.11 ±0.05	7.13 ±0.08	7.08 ±0.11	7.12 ±0.01
metab_1422	Lubiminol	Lipids and lipid-like molecules	Prenol lipids	Sesquiterpenoids	219.174	M+H-2H2O, 2M+ACN+Na	C15H26O3	6.2921	0.0103	5.14 ±0.12	5.15 ±0.13	5.16 ±0.14	5.14 ±0.07	4.87 ±0.09
metab_968	Lumichrome	-	-	-	243.087	M+H, M+Na	C12H10N4O2	4.8749	0.01295	5.06 ±0.12	5.15 ±0.18	5.18 ±0.22	5.24 ±0.17	5.45 ±0.11
metab_298	LysoPA(0:0/18:1(9Z))	Lipids and lipid-like molecules	Glycerophospholipids	Glycerophosphates	459.247	M+H-H2O, M+H, M+Na	C21H41O7P	6.635	0.0005704	6.03 ±0.13	5.70 ±0.15	5.22 ±0.29	5.09 ±0.47	5.01 ±0.46
metab_1421	LysoPA(18:2(9Z,12Z)/0:0)	Lipids and lipid-like molecules	Glycerophospholipids	Glycerophosphates	457.231	M+Na, M+CH3OH+H	C21H39O7P	6.2921	0.003675	5.41 ±0.11	5.14 ±0.26	4.77 ±0.36	4.86 ±0.11	4.72 ±0.53
metab_13756	LysoPC(16:1(9Z)/0:0)	Lipids and lipid-like molecules	Glycerophospholipids	Glycerophosphocholines	538.314	M+FA-H	C24H48NO7P	6.2654	0.02513	3.98 ±0.57	5.26 ±0.49	4.26 ±0.41	4.10 ±0.80	4.91 ±0.98
metab_13836	LysoPC(18:1(9Z))	Lipids and lipid-like molecules	Glycerophospholipids	Glycerophosphocholines	566.345	M+FA-H	C26H52NO7P	6.3633	0.00119	5.52 ±0.13	5.39 ±0.46	3.94 ±0.66	4.06 ±0.74	4.43 ±0.73
metab_6670	LysoPE(0:0/16:1(9Z))	Lipids and lipid-like molecules	Glycerophospholipids	Glycerophosphoethanolamines	484.3	M+CH3OH+H	C21H42NO7P	5.1428	6.72e-05	3.48 ±0.14	3.60 ±0.28	4.51 ±0.36	4.62 ±0.23	5.04 ±0.23
metab_4968	LysoPE(18:2(9Z,12Z)/0:0)	Lipids and lipid-like molecules	Glycerophospholipids	Glycerophosphoethanolamines	522.255	M+2Na-H	C23H44NO7P	8.3601	0.0126	5.27 ±0.14	4.56 ±0.71	4.48 ±0.57	4.36 ±0.55	4.24 ±0.58
metab_4958	LysoPE(20:5(5Z,8Z,11Z,14Z,17Z)/0:0)	Lipids and lipid-like molecules	Glycerophospholipids	Glycerophosphoethanolamines	500.273	M+H	C25H42NO7P	8.3669	0.0118	5.66 ±0.14	5.00 ±0.66	5.08 ±0.37	4.95 ±0.35	4.69 ±0.59
metab_9451	Mannose 6-phosphate	Organic oxygen compounds	Organooxygen compounds	Carbohydrates and carbohydrate conjugates	241.011	M-H2O-H, 2M-H, 2M+FA-H	C6H13O9P	0.5842	0.04101	5.81 ±0.26	5.99 ±0.15	5.80 ±0.17	5.89 ±0.21	5.65 ±0.10
metab_13540	Marasmal	Organoheterocyclic compounds	Naphthofurans	Not Available	277.107	M-H2O-H	C15H20O6	6.064	0.005985	4.73 ±0.04	4.75 ±0.04	4.67 ±0.07	4.67 ±0.06	4.61 ±0.06
metab_1778	Margrapine B	Organoheterocyclic compounds	Quinolines and derivatives	Benzoquinolines	416.169	M+H-H2O, M+H	C22H25NO7	4.009	0.02143	5.31 ±0.19	4.65 ±0.82	5.78 ±0.22	4.96 ±0.78	4.81 ±0.44
metab_9344	M-Cresol	Benzenoids	Phenols	Cresols	109.065	M+H	C7H8O	2.6284	0.00785	4.00 ±0.13	3.89 ±0.05	3.85 ±0.06	3.90 ±0.06	3.77 ±0.07
metab_17955	Metabolite M6	Benzenoids	Indanes	Not Available	557.293	M+Cl	C30H42N4O4	3.0403	0.02472	3.94 ±0.41	3.24 ±0.42	4.47 ±0.42	4.30 ±0.98	4.25 ±0.32
metab_3677	Meteloidine	-	-	-	256.153	M+H	C13H21NO4	4.6574	0.003585	2.97 ±0.01	3.01 ±0.11	2.97 ±0.02	3.37 ±0.52	4.18 ±0.50
metab_6838	Methyl (3b,11x)-3-Hydroxy-8-oxo-6-eremophilen-12-oate	Lipids and lipid-like molecules	Prenol lipids	Sesquiterpenoids	322.2	M+ACN+H	C16H24O4	4.5686	0.007661	3.47 ±0.45	3.88 ±0.72	4.56 ±0.42	4.20 ±0.44	4.70 ±0.33
metab_17975	Methyl (R)-8-Hydroxy-9-decene-4,6-diynoate glucoside	Lipids and lipid-like molecules	Fatty Acyls	Fatty acyl glycosides	375.108	M+Na-2H	C17H22O8	2.9991	0.0008454	5.04 ±0.23	4.02 ±0.65	4.95 ±0.12	4.14 ±1.03	3.89 ±0.75
metab_13000	Methyl 4-hydroxybenzoate	Benzenoids	Benzene and substituted derivatives	Benzoic acids and derivatives	151.039	M-H	C8H8O3	5.1607	0.03234	4.64 ±0.14	4.46 ±0.18	4.96 ±0.28	4.66 ±0.37	4.78 ±0.24
metab_3166	Methyl gallate	-	-	-	185.044	M+H	C8H8O5	2.8729	0.02659	4.72 ±0.05	4.67 ±0.08	4.60 ±0.07	4.75 ±0.10	4.66 ±0.04
metab_7108	Methyldopa	Phenylpropanoids and polyketides	Phenylpropanoic acids	Not Available	212.091	M+H	C10H13NO4	3.7771	0.0006918	3.68 ±0.08	3.68 ±0.16	4.09 ±0.20	4.21 ±0.31	4.01 ±0.22
metab_6205	MG(0:0/20:2(11Z,14Z)/0:0)	Lipids and lipid-like molecules	Endocannabinoids	Not Available	400.341	M+NH4	C23H42O4	5.9797	0.001984	5.58 ±0.33	5.96 ±0.44	6.51 ±0.20	6.35 ±0.33	6.25 ±0.14
metab_16051	MG(18:0/0:0/0:0)	Lipids and lipid-like molecules	Glycerolipids	Monoradylglycerols	393.275	M+Cl	C21H42O4	6.3004	0.0003552	3.31 ±0.36	3.93 ±0.42	4.37 ±0.44	4.21 ±0.55	5.06 ±0.37
metab_16027	MG(19:0/0:0/0:0)	Lipids and lipid-like molecules	Glycerolipids	Monoradylglycerols	393.3	M+Na-2H	C22H44O4	6.3284	0.000329	3.58 ±0.31	3.97 ±0.30	4.45 ±0.19	4.39 ±0.16	4.64 ±0.25
metab_7564	MG(a-13:0/0:0/0:0)[rac]	Lipids and lipid-like molecules	Glycerolipids	Monoradylglycerols	327.19	M+K	C16H32O4	2.8319	0.02281	4.94 ±0.30	4.91 ±0.64	5.41 ±0.50	5.20 ±0.25	5.58 ±0.26
metab_5807	Miltirone	Lipids and lipid-like molecules	Prenol lipids	Diterpenoids	247.147	M+H-2H2O	C19H22O2	6.1902	0.0001973	5.52 ±0.09	5.27 ±0.14	5.24 ±0.17	5.27 ±0.08	4.66 ±0.22
metab_13380	Monomenthyl succinate	Lipids and lipid-like molecules	Prenol lipids	Monoterpenoids	301.165	M+FA-H	C14H24O4	5.9514	0.0234	3.75 ±0.31	4.03 ±0.26	3.42 ±0.38	3.55 ±0.22	3.95 ±0.40
metab_5325	Myristic acid	Lipids and lipid-like molecules	Fatty Acyls	Fatty acids and conjugates	520.434	2M+ACN+Na	C14H28O2	6.6085	0.003131	3.94 ±0.02	4.55 ±0.36	4.42 ±0.49	4.53 ±0.27	4.86 ±0.15
metab_1668	Myxalamid A	-	-	-	416.314	M+H, M+CH3OH+H	C26H41NO3	5.9866	0.000317	5.33 ±0.25	5.99 ±0.22	6.32 ±0.18	6.39 ±0.20	6.54 ±0.21
metab_739	N-(2,3-Dihydroxybenzoyl)-L-serine	-	-	-	242.065	M+H-H2O, M+H	C10H11NO6	2.4432	0.0009818	0.58 ±0.61	1.14 ±1.13	1.57 ±1.13	3.10 ±1.32	3.89 ±0.74
metab_6117	N-(4-aminobutyl)-3-(2,4-dihydroxy-5-methoxyphenyl)prop-2-enimidic acid	Phenylpropanoids and polyketides	Cinnamic acids and derivatives	Hydroxycinnamic acids and derivatives	578.32	2M+NH4	C14H20N2O4	6.034	0.007268	6.99 ±0.29	7.11 ±0.13	7.30 ±0.08	7.33 ±0.02	7.20 ±0.10
metab_2787	N,N-Dihydroxy-L-phenylalanine	-	-	-	198.075	M+H	C9H11NO4	2.0674	0.02007	5.51 ±0.19	6.00 ±0.23	5.59 ±0.12	5.67 ±0.33	6.08 ±0.41
metab_16829	N,O-Didesmethylvenlafaxine glucuronide	Organic oxygen compounds	Organooxygen compounds	Carbohydrates and carbohydrate conjugates	406.186	M-H2O-H	C21H31NO8	5.8382	0.01387	4.65 ±0.17	4.76 ±0.24	4.52 ±0.32	4.67 ±0.34	4.15 ±0.19
metab_8399	N-[(2S,3R,4R,5R,6R)-2,4,5-trihydroxy-6-(hydroxymethyl)oxan-3-yl]acetamide	Organic oxygen compounds	Organooxygen compounds	Carbohydrates and carbohydrate conjugates	204.086	M+H-H2O	C8H15NO6	1.8482	0.004454	4.87 ±0.05	4.77 ±0.06	4.77 ±0.06	4.71 ±0.03	4.75 ±0.03
metab_16988	N-[2-(3,4-dimethoxyphenyl)ethyl]-3-(3-hydroxy-4-methoxyphenyl)propanimidic acid	Benzenoids	Phenols	Methoxyphenols	404.17	M+FA-H	C20H25NO5	5.5581	0.002188	5.46 ±0.08	5.36 ±0.07	5.36 ±0.14	5.23 ±0.23	5.02 ±0.16
metab_1997	N6,N6,N6-Trimethyl-L-lysine	Organic acids and derivatives	Carboxylic acids and derivatives	Amino acids, peptides, and analogues	189.159	M+H, M+K	C9H20N2O2	0.554	0.0004756	6.10 ±0.07	6.14 ±0.06	6.27 ±0.04	6.26 ±0.14	6.40 ±0.08
metab_2358	N-Acetyl-6-O-L-fucosyl-D-glucosamine	Lipids and lipid-like molecules	Fatty Acyls	Fatty acyl glycosides	409.18	M+ACN+H	C14H25NO10	0.9767	0.008336	3.30 ±0.01	3.97 ±0.39	4.12 ±0.30	4.03 ±0.44	4.41 ±0.42
metab_255	N-Acetyl-D-Glucosamine 6-Phosphate	Organic oxygen compounds	Organooxygen compounds	Carbohydrates and carbohydrate conjugates	284.052	M+H-H2O, M+H, M+H-2H2O	C8H16NO9P	0.6416	0.004652	5.87 ±0.06	5.83 ±0.10	5.63 ±0.11	5.46 ±0.38	5.90 ±0.44
metab_18095	N-Acetyl-DL-methionine	-	-	-	190.053	M-H	C7H13NO3S	2.7327	0.04672	4.70 ±0.09	4.83 ±0.13	4.96 ±0.16	4.94 ±0.24	4.82 ±0.07
metab_3636	N-Acetyl-DL-tryptophan	-	-	-	247.107	M+H	C13H14N2O3	4.487	0.003228	4.27 ±0.15	3.97 ±0.31	4.13 ±0.22	4.30 ±0.20	3.58 ±0.37
metab_9346	N-Acetylglucosamine	Organic oxygen compounds	Organooxygen compounds	Carbohydrates and carbohydrate conjugates	204.086	M+H-H2O, M+H	C8H15NO6	0.6757	0.02298	6.76 ±0.04	6.67 ±0.04	6.63 ±0.03	6.68 ±0.07	6.66 ±0.07
metab_138	N-Acetyl-L-phenylalanine	Organic acids and derivatives	Carboxylic acids and derivatives	Amino acids, peptides, and analogues	208.096	M+H, M+Na, M+H-H2O	C11H13NO3	4.2688	0.0485	5.06 ±0.09	5.21 ±0.27	5.17 ±0.20	5.16 ±0.13	5.40 ±0.13
metab_3087	N-Acetylmannosamine	Organic oxygen compounds	Organooxygen compounds	Carbohydrates and carbohydrate conjugates	244.081	M+Na	C8H15NO6	2.6421	0.0004035	3.87 ±0.24	4.64 ±0.24	4.47 ±0.21	4.63 ±0.44	5.46 ±0.39
metab_19413	Nalpha-Acetyl-L-glutamine	-	-	-	187.071	M-H	C7H12N2O4	1.0639	0.02151	4.09 ±0.15	4.37 ±0.18	4.51 ±0.21	4.26 ±0.25	4.56 ±0.28
metab_11818	N-Carbamoyl-2-amino-2-(4-hydroxyphenyl)acetic acid	Organic acids and derivatives	Carboxylic acids and derivatives	Amino acids, peptides, and analogues	255.061	M+FA-H	C9H10N2O4	2.2019	0.02859	2.85 ±0.36	3.16 ±0.57	3.24 ±0.32	3.86 ±0.31	3.33 ±0.91
metab_3862	N-cis-tetradec-9Z-enoyl-L-Homoserine lactone	-	-	-	310.236	M+H	C18H31NO3	5.6115	0.001544	3.02 ±0.01	3.63 ±0.38	3.65 ±0.49	3.66 ±0.63	4.54 ±0.36
metab_16104	N-Decanoylglycine	Organic acids and derivatives	Carboxylic acids and derivatives	Amino acids, peptides, and analogues	250.144	M+Na-2H	C12H23NO3	6.2654	0.03776	6.17 ±0.09	6.17 ±0.11	6.10 ±0.08	6.13 ±0.07	6.01 ±0.06
metab_7308	N-D-Glucosylarylamine	-	-	-	256.117	M+H	C12H17NO5	3.3249	0.002188	4.34 ±0.17	4.13 ±0.35	4.40 ±0.33	3.78 ±0.08	3.83 ±0.27
metab_4196	N-docosahexaenoyl GABA	Organic acids and derivatives	Carboxylic acids and derivatives	Amino acids, peptides, and analogues	414.299	M+H	C26H39NO3	6.1833	0.0005539	3.03 ±0.67	3.92 ±0.94	4.94 ±0.51	4.72 ±0.47	5.35 ±0.34
metab_8902	Nepsilon-Acetyl-L-lysine	Organic acids and derivatives	Carboxylic acids and derivatives	Amino acids, peptides, and analogues	189.123	M+H	C8H16N2O3	0.6891	0.0003323	5.44 ±0.08	5.30 ±0.04	5.28 ±0.12	5.22 ±0.09	5.06 ±0.05
metab_3845	Neryl glucoside	Lipids and lipid-like molecules	Prenol lipids	Terpene glycosides	358.221	M+ACN+H	C16H28O6	5.537	0.006019	4.72 ±0.25	4.64 ±0.38	4.45 ±0.33	4.62 ±0.22	3.60 ±0.48
metab_5795	Neurotensin 11-13	Organic acids and derivatives	Carboxylic acids and derivatives	Amino acids, peptides, and analogues	449.278	M+ACN+H	C21H33N3O5	6.1902	0.005719	7.07 ±0.21	6.96 ±0.12	7.16 ±0.13	7.20 ±0.08	6.87 ±0.08
metab_3122	N-formylanthranilic acid	Benzenoids	Benzene and substituted derivatives	Benzoic acids and derivatives	166.049	M+H	C8H7NO3	2.742	0.02051	4.69 ±0.25	4.47 ±0.20	4.22 ±0.71	4.40 ±0.77	3.43 ±0.64
metab_2259	Niacinamide	Organoheterocyclic compounds	Pyridines and derivatives	Pyridinecarboxylic acids and derivatives	123.055	M+H	C6H6N2O	0.6826	0.005067	6.45 ±0.03	6.45 ±0.03	6.40 ±0.06	6.38 ±0.06	6.30 ±0.08
metab_19252	Nicotinamide adenine dinucleotide (NAD)	-	-	-	662.101	M-H	C21H27N7O14P2	1.5082	0.0005965	6.32 ±0.17	4.54 ±0.74	4.11 ±0.87	3.22 ±0.13	3.26 ±0.11
metab_19377	Nicotinamide Adenine Dinucleotide Phosphate (NADP+)	-	-	-	742.067	M-H	C21H28N7O17P3	1.1278	0.003203	6.06 ±0.09	5.57 ±0.18	5.65 ±0.27	5.39 ±0.34	5.40 ±0.22
metab_2990	Nicotinamide riboside	Organic oxygen compounds	Organooxygen compounds	Carbohydrates and carbohydrate conjugates	256.107	M+H	C11H15N2O5+	2.4226	0.01513	4.16 ±0.64	4.88 ±0.18	4.61 ±0.37	4.85 ±0.35	5.15 ±0.37
metab_7696	Nicotyrine	-	-	-	159.091	M+H	C10H10N2	2.601	0.04833	3.58 ±0.18	4.29 ±0.83	4.14 ±0.42	3.97 ±0.24	4.41 ±0.68
metab_3901	N-lactoyl-Leucine	Organic acids and derivatives	Carboxylic acids and derivatives	Amino acids, peptides, and analogues	424.268	2M+NH4	C9H17NO4	5.7207	0.008835	3.30 ±0.31	3.50 ±0.55	3.41 ±0.42	3.89 ±0.73	4.64 ±0.44
metab_19595	N-Methylglutamic acid	Organic acids and derivatives	Carboxylic acids and derivatives	Amino acids, peptides, and analogues	160.06	M-H	C6H11NO4	0.6775	0.01015	5.18 ±0.09	5.25 ±0.11	5.49 ±0.12	5.34 ±0.29	5.21 ±0.10
metab_13431	N-Monodemethylolopatadine	Organoheterocyclic compounds	Benzoxepines	Dibenzoxepines	368.149	M+FA-H	C20H21NO3	5.9864	0.01851	5.13 ±0.21	4.88 ±0.30	4.48 ±0.54	4.11 ±0.93	3.90 ±0.86
metab_6082	Nonadecanoic acid	Lipids and lipid-like molecules	Fatty Acyls	Fatty acids and conjugates	316.32	M+NH4	C19H38O2	6.0544	0.04343	6.12 ±0.06	6.09 ±0.09	6.00 ±0.04	6.04 ±0.08	6.00 ±0.04
metab_7540	Norzolmitripan	Organoheterocyclic compounds	Indoles and derivatives	Tryptamines and derivatives	242.128	M+H-H2O	C14H17N3O2	2.8729	0.00618	3.92 ±0.13	4.22 ±0.17	4.00 ±0.22	4.36 ±0.50	4.60 ±0.34
metab_5747	Notoginsenoside R9	Lipids and lipid-like molecules	Prenol lipids	Triterpenoids	677.421	M+Na	C36H62O10	6.2241	0.03305	5.98 ±0.29	6.08 ±0.42	6.34 ±0.25	6.46 ±0.26	6.57 ±0.17
metab_8018	N-Succinyl-2-amino-6-ketopimelate	Organic acids and derivatives	Carboxylic acids and derivatives	Amino acids, peptides, and analogues	272.075	M+H-H2O	C11H15NO8	2.1633	0.02344	4.02 ±0.20	3.65 ±0.52	4.30 ±0.09	4.39 ±0.73	4.27 ±0.41
metab_13813	Obtusilactone A	Organoheterocyclic compounds	Tetrahydrofurans	Not Available	353.232	M+FA-H	C19H32O3	6.3424	0.03617	3.75 ±0.26	3.93 ±0.48	4.09 ±0.26	4.15 ±0.44	4.56 ±0.32
metab_1334	Octadecanamide	Organic acids and derivatives	Carboximidic acids and derivatives	Carboximidic acids	284.294	M+H, M+ACN+H	C18H37NO	6.5276	0.005862	6.49 ±0.07	6.28 ±0.09	6.25 ±0.04	6.31 ±0.12	6.23 ±0.07
metab_13935	Octadecanedioic acid	Lipids and lipid-like molecules	Fatty Acyls	Fatty acids and conjugates	313.237	M-H	C18H34O4	6.4616	0.04235	4.26 ±0.22	4.52 ±0.13	4.54 ±0.21	4.47 ±0.05	4.66 ±0.20
metab_17498	O-Desmethylvenlafaxine glucuronide	-	-	-	448.139	M+K-2H	C20H29NO8	4.1089	0.0249	4.68 ±0.22	4.06 ±0.88	5.22 ±0.28	4.49 ±0.86	4.27 ±0.80
metab_70	Oleamide	Lipids and lipid-like molecules	Fatty Acyls	Fatty amides	282.278	M+H, 2M+H, M+ACN+H, M+Na	C18H35NO	6.4407	0.01713	7.82 ±0.06	7.80 ±0.09	7.72 ±0.03	7.76 ±0.06	7.70 ±0.03
metab_2939	Olopatadine n-oxide	Organic acids and derivatives	Organic sulfuric acids and derivatives	Arylsulfates	398.133	M+2Na-H	C21H23NO4	2.3335	9.306e-05	4.46 ±0.22	4.44 ±0.22	4.85 ±0.09	5.01 ±0.17	5.30 ±0.36
metab_5808	O-Methylbenzhydrol	-	-	-	181.1	M+H-H2O	C14H14O	6.1902	0.0003323	5.49 ±0.09	5.27 ±0.12	5.26 ±0.15	5.25 ±0.11	4.73 ±0.16
metab_11200	Ophthalmic acid	Organic acids and derivatives	Carboxylic acids and derivatives	Amino acids, peptides, and analogues	288.119	M-H	C11H19N3O6	1.3874	0.002218	2.68 ±0.20	3.01 ±0.54	3.62 ±0.81	3.07 ±0.47	4.66 ±0.38
metab_7431	Oryzalide A	Lipids and lipid-like molecules	Prenol lipids	Terpene lactones	384.212	M+ACN+Na	C19H28O4	3.0585	0.003309	4.54 ±0.33	4.94 ±0.36	5.28 ±0.06	5.15 ±0.23	5.30 ±0.22
metab_1963	Oxaceprol	Organic acids and derivatives	Carboxylic acids and derivatives	Amino acids, peptides, and analogues	138.054	M+H-2H2O, M+NH4	C7H11NO4	0.6552	0.005774	6.49 ±0.03	6.43 ±0.05	6.35 ±0.07	6.38 ±0.10	6.34 ±0.05
metab_11099	Oxoadipic acid	Organic acids and derivatives	Keto acids and derivatives	Medium-chain keto acids and derivatives	205.034	M+FA-H	C6H8O5	1.0569	0.005455	5.05 ±0.07	5.04 ±0.09	4.86 ±0.09	4.92 ±0.13	4.88 ±0.04
metab_5196	PA(15:0/22:4(7Z,10Z,13Z,16Z))	Lipids and lipid-like molecules	Glycerophospholipids	Glycerophosphates	728.52	M+NH4	C40H71O8P	7.1702	0.005666	5.45 ±0.30	4.76 ±0.46	4.71 ±0.39	4.51 ±0.37	4.36 ±0.29
metab_15375	PA(16:0/18:1(11Z))	Lipids and lipid-like molecules	Glycerophospholipids	Glycerophosphates	673.48	M-H	C37H71O8P	7.6087	0.01081	5.17 ±0.12	5.04 ±0.11	4.84 ±0.22	4.75 ±0.38	4.66 ±0.33
metab_15429	PA(16:1(9Z)/16:0)	Lipids and lipid-like molecules	Glycerophospholipids	Glycerophosphates	645.449	M-H	C35H67O8P	7.3829	0.007364	4.61 ±0.14	4.91 ±0.21	4.88 ±0.21	4.92 ±0.28	5.21 ±0.16
metab_5188	PA(18:2(9Z,12Z)/20:5(5Z,8Z,11Z,14Z,17Z))	Lipids and lipid-like molecules	Glycerophospholipids	Glycerophosphates	763.423	M+2Na-H	C41H67O8P	7.2098	0.006614	5.99 ±0.07	5.99 ±0.05	5.95 ±0.04	6.03 ±0.05	5.88 ±0.06
metab_17906	P-Acetaminobenzoic acid	-	-	-	178.05	M-H	C9H9NO3	3.171	0.017	4.05 ±0.22	3.70 ±0.08	3.74 ±0.13	3.66 ±0.25	3.74 ±0.17
metab_1363	Palmitic amide	Lipids and lipid-like molecules	Fatty Acyls	Fatty amides	256.263	M+H, M+ACN+H	C16H33NO	6.4339	0.01761	6.47 ±0.04	6.46 ±0.10	6.40 ±0.02	6.44 ±0.08	6.35 ±0.03
metab_4393	Panaxatriol	Lipids and lipid-like molecules	Prenol lipids	Triterpenoids	518.419	M+ACN+H	C30H52O4	6.5545	0.01719	5.43 ±0.31	5.59 ±0.27	5.76 ±0.23	5.81 ±0.14	5.40 ±0.13
metab_15858	Pantetheine	Organic acids and derivatives	Carboxylic acids and derivatives	Amino acids, peptides, and analogues	277.122	M-H	C11H22N2O4S	6.4616	0.04421	3.99 ±0.25	3.81 ±0.31	3.68 ±0.30	3.61 ±0.32	4.17 ±0.36
metab_1760	P-Butylaminobenzoic acid	-	-	-	194.117	M+H-H2O, M+H	C11H15NO2	5.6184	0.002781	5.03 ±0.04	5.04 ±0.08	4.96 ±0.02	4.95 ±0.07	4.88 ±0.04
metab_5522	PC(16:0/0:0)[U]	-	-	-	496.338	M+H	C24H50NO7P	6.3868	0.03578	4.86 ±0.34	4.30 ±0.94	3.55 ±0.67	3.92 ±0.63	3.99 ±0.58
metab_14183	PC(16:0/18:2(9Z,12Z))	Lipids and lipid-like molecules	Glycerophospholipids	Glycerophosphocholines	802.559	M+FA-H	C42H80NO8P	6.9925	0.0241	5.36 ±0.17	5.66 ±0.25	5.29 ±0.31	5.32 ±0.22	5.73 ±0.25
metab_15613	PC(16:1(9Z)/18:2(9Z,12Z))	Lipids and lipid-like molecules	Glycerophospholipids	Glycerophosphocholines	800.543	M+FA-H	C42H78NO8P	6.7954	0.001138	4.65 ±0.28	5.70 ±0.26	5.11 ±0.31	5.23 ±0.38	5.67 ±0.27
metab_1200	PC(18:1(11Z)/18:2(9Z,12Z))	Lipids and lipid-like molecules	Glycerophospholipids	Glycerophosphocholines	784.58	M+H, M+Na	C44H82NO8P	6.9538	0.01332	6.36 ±0.17	6.54 ±0.40	5.89 ±0.45	5.85 ±0.30	6.06 ±0.38
metab_286	PC(20:4(5Z,8Z,11Z,14Z)/P-18:1(9Z))	Lipids and lipid-like molecules	Glycerophospholipids	Glycerophosphocholines	814.556	M+H-H2O, M+2Na-H, M+Na	C46H82NO7P	6.407	0.01627	5.51 ±0.32	5.91 ±0.22	5.43 ±0.43	5.62 ±0.73	6.20 ±0.43
metab_5708	PE(16:0/16:0)	Lipids and lipid-like molecules	Glycerophospholipids	Glycerophosphoethanolamines	730.484	M+K	C37H74NO8P	6.2444	0.005154	3.69 ±0.05	5.45 ±0.55	4.69 ±0.88	5.11 ±1.18	5.94 ±0.39
metab_15541	PE(16:0/18:1(11Z))	Lipids and lipid-like molecules	Glycerophospholipids	Glycerophosphoethanolamines	716.522	M-H	C39H76NO8P	7.0287	0.00432	4.81 ±0.19	4.23 ±0.32	3.98 ±0.31	3.98 ±0.45	3.86 ±0.50
metab_14005	PE(18:1(11Z)/18:3(6Z,9Z,12Z))	Lipids and lipid-like molecules	Glycerophospholipids	Glycerophosphoethanolamines	720.504	M-H2O-H	C41H74NO8P	6.5298	0.002163	3.91 ±0.02	3.94 ±0.08	3.94 ±0.01	4.04 ±0.17	4.51 ±0.50
metab_75	PE(18:1(9Z)/0:0)	-	-	-	480.307	M+H, M+Na, M+NH4, M+2Na-H	C23H46NO7P	6.3597	0.003303	6.31 ±0.10	5.90 ±0.37	5.58 ±0.18	5.66 ±0.29	5.52 ±0.25
metab_5546	PE(22:6(4Z,7Z,10Z,13Z,16Z,19Z)/24:1(15Z))	Lipids and lipid-like molecules	Glycerophospholipids	Glycerophosphoethanolamines	937.633	M+ACN+Na	C51H88NO8P	6.3664	0.04079	4.99 ±0.55	5.10 ±0.59	5.60 ±0.28	5.48 ±0.35	5.83 ±0.23
metab_16216	Pefloxacin N-oxide	Organoheterocyclic compounds	Quinolines and derivatives	Quinoline carboxylic acids	394.144	M+FA-H	C17H20FN3O4	6.1823	0.02732	5.23 ±0.05	5.28 ±0.16	5.13 ±0.10	5.16 ±0.08	5.00 ±0.20
metab_17019	Pelargonic acid	Lipids and lipid-like molecules	Fatty Acyls	Fatty acids and conjugates	203.128	M+FA-H	C9H18O2	5.4666	0.0317	3.51 ±0.16	3.10 ±0.34	3.54 ±0.35	2.94 ±0.67	3.62 ±0.10
metab_3359	Peonidin-3-glucoside	Phenylpropanoids and polyketides	Flavonoids	Flavonoid glycosides	505.159	M+ACN+H	C22H23O11+	3.4008	0.01568	4.22 ±0.50	4.03 ±0.57	5.14 ±0.21	4.50 ±0.69	4.49 ±0.78
metab_3535	Perilloside B	Lipids and lipid-like molecules	Prenol lipids	Terpene glycosides	370.185	M+ACN+H	C16H24O7	4.0569	0.001785	3.19 ±0.01	3.41 ±0.27	3.48 ±0.49	3.79 ±0.55	4.90 ±0.31
metab_1379	PG(17:0/0:0)	-	-	-	463.28	M+H-2H2O, M+H	C23H47O9P	6.3801	0.003832	5.81 ±0.15	5.85 ±0.29	5.99 ±0.13	6.24 ±0.22	6.25 ±0.21
metab_16349	PGA1	Lipids and lipid-like molecules	Fatty Acyls	Eicosanoids	335.221	M-H	C20H32O4	6.099	0.0008487	4.17 ±0.20	4.74 ±0.29	4.55 ±0.16	4.57 ±0.15	4.84 ±0.11
metab_8613	Phenylenediamine	-	-	-	109.076	M+H	C6H8N2	1.3678	0.03086	4.67 ±0.11	4.67 ±0.12	4.42 ±0.16	4.53 ±0.19	4.44 ±0.18
metab_13391	Phenylpyruvic acid	Benzenoids	Benzene and substituted derivatives	Phenylpyruvic acid derivatives	163.039	M-H	C9H8O3	5.9584	0.005303	4.39 ±0.08	5.02 ±0.41	4.68 ±0.12	4.62 ±0.22	4.82 ±0.29
metab_3497	Phlorisobutyrophenone 2-glucoside	Organic oxygen compounds	Organooxygen compounds	Carbohydrates and carbohydrate conjugates	323.109	M+H-2H2O	C16H22O9	3.8995	0.03052	4.39 ±0.20	4.35 ±0.64	3.81 ±0.47	4.09 ±0.51	3.70 ±0.35
metab_5472	PI(19:1(9Z)/21:0)	-	-	-	921.639	M+H	C49H93O13P	6.427	0.003458	5.47 ±0.41	5.62 ±0.56	6.05 ±0.13	5.94 ±0.22	6.34 ±0.20
metab_188	Polyethylene, oxidized	Organic acids and derivatives	Keto acids and derivatives	Medium-chain keto acids and derivatives	267.119	M+Na, M+2Na-H, M+H	C12H20O5	5.5574	0.008802	5.31 ±0.14	5.45 ±0.16	5.65 ±0.15	5.53 ±0.11	5.61 ±0.16
metab_13823	Polyporusterone B	Lipids and lipid-like molecules	Steroids and steroid derivatives	Bile acids, alcohols and derivatives	475.305	M-H	C28H44O6	6.3494	0.03742	5.29 ±0.17	5.26 ±0.39	5.57 ±0.13	5.61 ±0.20	5.69 ±0.23
metab_5738	Ponasteroside A	Lipids and lipid-like molecules	Steroids and steroid derivatives	Steroidal glycosides	609.359	M+H-H2O	C33H54O11	6.2309	0.01941	5.74 ±0.13	5.86 ±0.12	5.91 ±0.12	5.93 ±0.08	6.01 ±0.08
metab_3934	Prostaglandin E1	Lipids and lipid-like molecules	Fatty Acyls	Eicosanoids	372.273	M+NH4	C20H34O5	5.7889	0.0009592	3.64 ±0.39	4.16 ±0.22	4.30 ±0.30	4.39 ±0.42	4.98 ±0.30
metab_1113	Prostaglandin E2 ethanolamide	Lipids and lipid-like molecules	Fatty Acyls	Eicosanoids	418.255	M+CH3OH+H, M+Na	C22H37NO5	6.1765	0.01847	5.34 ±0.45	5.94 ±0.27	5.79 ±0.32	5.95 ±0.22	6.08 ±0.21
metab_12806	Prostaglandin E3	Lipids and lipid-like molecules	Fatty Acyls	Eicosanoids	371.181	M+Na-2H	C20H30O5	4.5358	0.008014	4.11 ±0.19	3.38 ±0.77	4.46 ±0.18	4.25 ±0.35	4.00 ±0.27
metab_6337	Prostaglandin F1a	Lipids and lipid-like molecules	Fatty Acyls	Eicosanoids	398.289	M+ACN+H	C20H36O5	5.8842	0.009002	5.13 ±0.24	5.33 ±0.24	5.41 ±0.25	5.61 ±0.17	5.58 ±0.14
metab_6192	Prostaglandin F2a-d9	-	-	-	346.294	M+H-H2O	C20H25D9O5	5.9797	0.001021	4.04 ±0.38	4.28 ±0.42	4.72 ±0.57	4.83 ±0.45	5.70 ±0.36
metab_15638	PS(18:1(9Z)/18:2(9Z,12Z))	Lipids and lipid-like molecules	Glycerophospholipids	Glycerophosphoserines	806.494	M+Na-2H	C42H76NO10P	6.727	0.01519	6.16 ±0.07	5.90 ±0.24	5.95 ±0.18	5.88 ±0.15	5.74 ±0.25
metab_13873	PS(18:2(9Z,12Z)/20:1(11Z))	Lipids and lipid-like molecules	Glycerophospholipids	Glycerophosphoserines	858.548	M+FA-H	C44H80NO10P	6.4051	0.02669	4.00 ±0.43	4.52 ±0.33	3.86 ±0.37	4.34 ±0.71	4.90 ±0.56
metab_5228	PS(18:2(9Z,12Z)/20:5(5Z,8Z,11Z,14Z,17Z))	Lipids and lipid-like molecules	Glycerophospholipids	Glycerophosphoserines	828.471	M+Na	C44H72NO10P	6.8741	0.002934	5.74 ±0.10	5.25 ±0.34	5.49 ±0.15	5.42 ±0.07	5.26 ±0.26
metab_6584	PS(O-16:0/0:0)	-	-	-	484.3	M+H	C22H46NO8P	5.4756	7.19e-05	4.69 ±0.09	4.72 ±0.19	5.33 ±0.18	5.38 ±0.13	5.69 ±0.16
metab_3863	Pseudaminic acid	-	-	-	335.148	M+H	C13H22N2O8	5.6115	0.01719	3.34 ±0.36	3.43 ±0.50	3.78 ±0.30	4.15 ±0.38	4.08 ±0.54
metab_8346	Psicofuranine	-	-	-	298.113	M+H	C11H15N5O5	1.8962	0.0004859	7.66 ±0.03	7.56 ±0.05	7.55 ±0.02	7.53 ±0.03	7.45 ±0.06
metab_402	P-Tolualdehyde	Benzenoids	Benzene and substituted derivatives	Benzoyl derivatives	121.065	M+H, M+ACN+H, M+H-H2O	C8H8O	6.0747	0.003717	5.86 ±0.02	5.85 ±0.09	5.71 ±0.06	5.73 ±0.10	5.69 ±0.03
metab_6186	Pubesenolide	Lipids and lipid-like molecules	Prenol lipids	Triterpenoids	476.335	M+NH4	C28H42O5	5.9866	0.006639	5.13 ±0.37	5.33 ±0.50	5.73 ±0.26	5.23 ±0.31	5.81 ±0.16
metab_6590	Putaminoxin	-	-	-	213.148	M+H	C12H20O3	5.4688	0.01956	4.85 ±0.35	5.31 ±0.28	4.79 ±0.26	4.66 ±0.28	4.89 ±0.16
metab_8623	Pyridoxal Phosphate	Organoheterocyclic compounds	Pyridines and derivatives	Pyridine carboxaldehydes	248.031	M+H	C8H10NO6P	1.3197	0.002422	4.76 ±0.18	4.51 ±0.09	4.34 ±0.20	4.38 ±0.11	4.29 ±0.13
metab_2491	Pyridoxine (Vitamin B6)	-	-	-	170.081	M+H	C8H11NO3	1.464	0.000109	5.02 ±0.05	4.76 ±0.04	4.72 ±0.04	4.72 ±0.04	4.65 ±0.03
metab_9347	Quinone	Organic oxygen compounds	Organooxygen compounds	Carbonyl compounds	109.028	M+H	C6H4O2	2.0811	0.0004555	4.38 ±0.10	4.28 ±0.15	4.08 ±0.12	4.09 ±0.09	3.96 ±0.08
metab_2758	Retinoyl b-glucuronide	Lipids and lipid-like molecules	Prenol lipids	Terpene glycosides	515.201	M+K	C26H36O8	2.0262	0.008399	4.48 ±0.20	3.85 ±0.53	4.92 ±0.20	4.31 ±0.61	4.44 ±0.48
metab_15710	Retinyl beta-glucuronide	Lipids and lipid-like molecules	Prenol lipids	Terpene glycosides	443.246	M-H2O-H	C26H38O7	6.6145	0.005164	4.87 ±0.07	4.76 ±0.12	4.63 ±0.09	4.65 ±0.18	4.56 ±0.13
metab_19647	Ribitol	Organic oxygen compounds	Organooxygen compounds	Carbohydrates and carbohydrate conjugates	151.06	M-H	C5H12O5	0.6363	7.862e-05	5.49 ±0.06	5.27 ±0.18	5.12 ±0.15	4.98 ±0.14	4.66 ±0.14
metab_19224	Ribonolactone	Organic oxygen compounds	Organooxygen compounds	Carbohydrates and carbohydrate conjugates	129.018	M-H2O-H	C5H8O5	1.6042	0.0103	6.78 ±0.03	6.77 ±0.04	6.75 ±0.04	6.77 ±0.08	6.62 ±0.09
metab_16255	Riesling acetal	Organoheterocyclic compounds	Tetrahydrofurans	Not Available	497.311	2M+FA-H	C13H22O3	6.148	0.0009837	4.48 ±0.37	4.66 ±0.65	5.22 ±0.21	5.32 ±0.24	5.65 ±0.27
metab_16943	Royal jelly acid	-	-	-	231.123	M+FA-H	C10H18O3	5.68	0.0001183	4.11 ±0.10	4.28 ±0.22	4.54 ±0.09	4.60 ±0.21	5.03 ±0.14
metab_8540	S-(1,2-DICARBOXYETHYL)GLUTATHIONE	-	-	-	424.101	M+H	C14H21N3O10S	1.6634	0.002493	6.06 ±0.13	5.50 ±0.15	5.63 ±0.18	5.73 ±0.21	5.58 ±0.18
metab_7579	S-(11-OH-9-deoxy-delta9,12-PGD2)-glutathione	Organic acids and derivatives	Carboxylic acids and derivatives	Amino acids, peptides, and analogues	685.349	M+ACN+H	C30H49N3O10S	2.8044	0.004004	3.43 ±0.01	3.84 ±0.41	3.54 ±0.21	4.13 ±0.71	4.43 ±0.43
metab_18343	S-(PGA2)-glutathione	Organic acids and derivatives	Carboxylic acids and derivatives	Amino acids, peptides, and analogues	640.293	M-H	C30H47N3O10S	2.3521	0.002615	4.94 ±0.25	4.91 ±0.18	4.89 ±0.11	4.46 ±0.32	4.38 ±0.40
metab_238	Saccharopine	Organic acids and derivatives	Carboxylic acids and derivatives	Amino acids, peptides, and analogues	277.138	M+H, M+K, M+H-H2O	C11H20N2O6	0.5948	0.001001	7.03 ±0.15	6.52 ±0.20	6.38 ±0.24	6.14 ±0.29	5.80 ±0.80
metab_11370	S-Adenosylhomocysteine	Nucleosides, nucleotides, and analogues	5'-deoxyribonucleosides	5'-deoxy-5'-thionucleosides	383.113	M-H	C14H20N6O5S	1.7662	0.04656	4.99 ±0.13	4.89 ±0.12	4.79 ±0.08	4.79 ±0.17	4.76 ±0.17
metab_5952	Sarcostin	-	-	-	383.239	M+H	C21H34O6	6.1154	0.0009518	5.26 ±0.12	5.27 ±0.14	5.47 ±0.14	5.53 ±0.13	5.63 ±0.14
metab_13685	Schleicherastatin 6	Lipids and lipid-like molecules	Steroids and steroid derivatives	Bile acids, alcohols and derivatives	467.29	M+K-2H	C28H46O3	6.1888	0.01007	4.22 ±0.67	4.15 ±1.49	5.13 ±0.56	5.00 ±0.62	5.63 ±0.32
metab_19564	S-Cysteinosuccinic acid	Organic acids and derivatives	Carboxylic acids and derivatives	Amino acids, peptides, and analogues	236.022	M-H	C7H11NO6S	0.6914	0.0007913	5.20 ±0.07	5.29 ±0.09	5.41 ±0.14	5.51 ±0.07	5.55 ±0.12
metab_877	Scytalone	-	-	-	177.054	M+H-H2O, M+H	C10H10O4	3.5035	0.00785	4.44 ±0.20	4.43 ±0.16	4.20 ±0.17	4.28 ±0.23	4.02 ±0.10
metab_17361	Sebacic acid	Lipids and lipid-like molecules	Fatty Acyls	Fatty acids and conjugates	247.118	M+FA-H	C10H18O4	4.5081	0.011	4.24 ±0.30	3.54 ±0.28	3.91 ±0.23	3.90 ±0.28	3.88 ±0.23
metab_3026	Secoeremopetasitolide A	Lipids and lipid-like molecules	Prenol lipids	Terpene lactones	384.2	M+NH4	C19H26O7	2.505	0.03142	3.37 ±0.58	4.08 ±0.59	3.98 ±0.52	3.68 ±0.55	4.59 ±0.52
metab_20138	Selenohomocysteine	Organic acids and derivatives	Carboxylic acids and derivatives	Amino acids, peptides, and analogues	216.943	M+Cl	C4H8NO2Se	1.6618	0.04281	5.27 ±0.04	5.28 ±0.03	5.25 ±0.07	5.27 ±0.05	5.35 ±0.04
metab_17226	Sepiapterin	Organoheterocyclic compounds	Pteridines and derivatives	Pterins and derivatives	272.053	M+Cl	C9H11N5O3	4.8225	0.001323	3.49 ±0.42	2.29 ±0.07	2.52 ±0.57	2.28 ±0.02	2.30 ±0.01
metab_2091	Serylmethionine	Organic acids and derivatives	Carboxylic acids and derivatives	Amino acids, peptides, and analogues	201.071	M+H-2H2O	C8H16N2O4S	0.5106	0.03008	4.97 ±0.09	5.27 ±0.19	5.25 ±0.14	5.21 ±0.15	5.29 ±0.27
metab_19664	Simmondsin	Organic oxygen compounds	Organooxygen compounds	Carbohydrates and carbohydrate conjugates	396.126	M+Na-2H	C16H25NO9	0.6162	0.0197	5.35 ±0.09	5.56 ±0.18	5.25 ±0.18	5.45 ±0.20	5.45 ±0.06
metab_5481	Sorbitan stearate	Lipids and lipid-like molecules	Fatty Acyls	Fatty acid esters	413.322	M+H-H2O	C24H46O6	6.4204	0.04664	5.73 ±0.03	5.74 ±0.09	5.64 ±0.04	5.67 ±0.08	5.66 ±0.05
metab_1203	Soybean Phospholipid	-	-	-	758.566	M+H, M+Na	C42H80NO8P	6.9998	0.02772	6.20 ±0.16	6.58 ±0.33	6.18 ±0.39	6.22 ±0.27	6.68 ±0.32
metab_13682	Squamocin B	Lipids and lipid-like molecules	Fatty Acyls	Fatty alcohols	639.445	M+FA-H	C35H62O7	6.1823	0.001873	5.73 ±0.27	5.87 ±0.59	6.25 ±0.18	6.34 ±0.21	6.57 ±0.19
metab_13745	Squamocin K	Lipids and lipid-like molecules	Fatty Acyls	Fatty alcohols	623.45	M+FA-H	C35H62O6	6.2512	0.0005053	6.13 ±0.21	6.38 ±0.32	6.60 ±0.16	6.56 ±0.18	6.85 ±0.04
metab_66	Squamosinin A	Lipids and lipid-like molecules	Fatty Acyls	Fatty alcohols	645.431	M+Na, M+2Na-H, M+NH4, M+H-2H2O	C36H62O8	6.258	0.04697	7.37 ±0.16	7.36 ±0.23	7.53 ±0.11	7.56 ±0.14	7.62 ±0.11
metab_5623	Sterebin E	Lipids and lipid-like molecules	Prenol lipids	Diterpenoids	380.278	M+ACN+H	C20H34O4	6.3058	0.005174	3.62 ±0.01	3.71 ±0.12	3.64 ±0.03	3.85 ±0.36	4.50 ±0.20
metab_2905	Succinoadenosine	Nucleosides, nucleotides, and analogues	Purine nucleosides	Not Available	384.114	M+H	C14H17N5O8	2.2456	0.001931	6.33 ±0.14	5.92 ±0.27	5.83 ±0.23	5.81 ±0.25	6.33 ±0.15
metab_19274	Sucrose	Organic oxygen compounds	Organooxygen compounds	Carbohydrates and carbohydrate conjugates	341.108	M-H	C12H22O11	1.4387	0.04366	4.47 ±0.21	4.81 ±0.20	4.50 ±0.13	4.60 ±0.10	4.71 ±0.24
metab_8003	Taxiphyllin	Organic oxygen compounds	Organooxygen compounds	Carbohydrates and carbohydrate conjugates	353.133	M+ACN+H	C14H17NO7	2.177	0.04842	4.54 ±0.07	4.58 ±0.06	4.70 ±0.17	4.68 ±0.16	4.71 ±0.08
metab_19290	Tectorigenin	Phenylpropanoids and polyketides	Isoflavonoids	Isoflav-2-enes	345.061	M+FA-H	C16H12O6	1.412	0.001283	5.21 ±0.16	4.09 ±1.10	4.94 ±0.14	4.30 ±1.07	3.63 ±0.94
metab_12543	Terephthalic acid	Benzenoids	Benzene and substituted derivatives	Benzoic acids and derivatives	165.018	M-H	C8H6O4	3.7527	0.01116	5.58 ±0.06	5.51 ±0.02	5.50 ±0.01	5.47 ±0.03	5.47 ±0.03
metab_5995	Tetranor-12(R)-HETE	-	-	-	267.194	M+H	C16H26O3	6.095	0.0007761	4.39 ±0.23	4.95 ±0.30	5.08 ±0.46	5.12 ±0.20	5.53 ±0.11
metab_11453	Threoninyl-Glutamine	Organic acids and derivatives	Carboxylic acids and derivatives	Amino acids, peptides, and analogues	284.067	M+K-2H	C9H17N3O5	1.8573	0.003511	3.58 ±0.20	3.57 ±0.63	2.14 ±1.13	1.51 ±1.24	2.81 ±1.08
metab_3055	Tiglylcarnitine	Lipids and lipid-like molecules	Fatty Acyls	Fatty acid esters	244.153	M+H	C12H21NO4	2.5667	0.0001919	5.88 ±0.07	5.86 ±0.23	6.22 ±0.12	6.54 ±0.23	6.27 ±0.18
metab_10198	TOFA	-	-	-	323.222	M-H, M+Na-2H	C19H32O4	6.2794	0.04973	5.82 ±0.16	5.92 ±0.37	6.06 ±0.19	6.17 ±0.23	6.29 ±0.29
metab_683	Trans-3-Hydroxycotinine glucuronide	Organic oxygen compounds	Organooxygen compounds	Carbohydrates and carbohydrate conjugates	351.118	M+H-H2O, M+H	C16H20N2O8	2.1359	0.008197	4.47 ±0.36	4.55 ±0.49	4.55 ±0.44	4.34 ±0.49	3.31 ±0.21
metab_13954	Trans-EKODE-(E)-Ib	-	-	-	309.206	M-H	C18H30O4	6.4826	0.02227	6.34 ±0.15	6.47 ±0.28	6.60 ±0.10	6.61 ±0.11	6.69 ±0.08
metab_16447	Traumatic Acid	Lipids and lipid-like molecules	Fatty Acyls	Fatty acids and conjugates	227.128	M-H	C12H20O4	6.043	0.0004019	5.96 ±0.07	6.18 ±0.10	6.20 ±0.07	6.23 ±0.07	6.36 ±0.08
metab_10896	Trehalose 6-phosphate	Organic oxygen compounds	Organooxygen compounds	Carbohydrates and carbohydrate conjugates	421.074	M-H	C12H23O14P	0.5961	0.004362	6.58 ±0.23	6.74 ±0.07	6.57 ±0.14	6.60 ±0.32	6.27 ±0.09
metab_1460	Tricycloekasantalol	Lipids and lipid-like molecules	Prenol lipids	Monoterpenoids	424.319	M+H-H2O, 2M+ACN+Na	C12H20O	6.2513	0.0004627	3.79 ±0.90	4.43 ±0.58	5.01 ±0.19	4.94 ±0.29	5.49 ±0.33
metab_11848	Trigraecum	Phenylpropanoids and polyketides	Flavonoids	O-methylated flavonoids	313.071	M+FA-H	C16H12O4	2.2571	0.04094	4.12 ±0.53	3.71 ±0.38	4.97 ±0.88	4.09 ±0.58	4.80 ±1.05
metab_3746	Tryptophol	Organoheterocyclic compounds	Indoles and derivatives	Indoles	203.117	M+ACN+H	C10H11NO	5.0063	0.000141	4.02 ±0.17	4.09 ±0.24	4.35 ±0.14	4.43 ±0.10	4.61 ±0.16
metab_737	Tryptophyl-Aspartate	Organic acids and derivatives	Carboxylic acids and derivatives	Amino acids, peptides, and analogues	302.112	M+H-H2O, M+H	C15H17N3O5	2.4226	0.01478	4.87 ±0.41	5.48 ±0.17	5.18 ±0.30	5.43 ±0.37	5.67 ±0.41
metab_7714	Tylosin	Organic oxygen compounds	Organooxygen compounds	Carbohydrates and carbohydrate conjugates	480.752	M+2Na	C46H77NO17	2.5736	0.002235	3.22 ±0.01	3.48 ±0.63	4.89 ±0.80	4.18 ±1.05	3.82 ±0.65
metab_2650	Tyramine glucuronide	Organic oxygen compounds	Organooxygen compounds	Carbohydrates and carbohydrate conjugates	278.101	M+H-2H2O	C14H19NO7	1.8756	0.04477	2.91 ±0.01	3.09 ±0.41	2.91 ±0.02	2.98 ±0.16	3.38 ±0.56
metab_3308	Tyrosyl-Isoleucine	Organic acids and derivatives	Carboxylic acids and derivatives	Amino acids, peptides, and analogues	277.154	M+H-H2O	C15H22N2O4	3.2565	0.01167	4.01 ±0.13	4.29 ±0.23	4.54 ±0.34	4.36 ±0.22	4.58 ±0.27
metab_8321	Tyrosyl-Serine	Organic acids and derivatives	Carboxylic acids and derivatives	Amino acids, peptides, and analogues	251.102	M+H-H2O	C12H16N2O5	1.9235	0.04358	4.25 ±0.20	4.37 ±0.34	4.71 ±0.25	4.53 ±0.71	4.75 ±0.32
metab_19592	UDP-D-apiose	Nucleosides, nucleotides, and analogues	Pyrimidine nucleotides	Pyrimidine ribonucleotides	535.036	M-H	C14H22N2O16P2	0.6775	0.004479	6.24 ±0.10	6.13 ±0.18	6.17 ±0.12	6.21 ±0.21	5.12 ±0.56
metab_8886	UDP-D-galactose(2-)	-	-	-	608.087	M+ACN+H	C15H24N2O17P2	0.6891	5.006e-05	6.77 ±0.03	6.57 ±0.07	6.43 ±0.09	6.39 ±0.14	5.90 ±0.21
metab_13053	Undecylenic acid	Lipids and lipid-like molecules	Fatty Acyls	Fatty acids and conjugates	229.144	M+FA-H	C11H20O2	5.3549	0.04382	4.98 ±0.15	5.20 ±0.36	4.92 ±0.13	4.79 ±0.10	4.88 ±0.13
metab_8710	Uracil	Organoheterocyclic compounds	Diazines	Pyrimidines and pyrimidine derivatives	113.034	M+H	C4H4N2O2	1.0589	0.001116	6.33 ±0.04	6.39 ±0.04	6.45 ±0.04	6.50 ±0.06	6.54 ±0.11
metab_2539	Uridine 2',3'-cyclic phosphate	Nucleosides, nucleotides, and analogues	Pyrimidine nucleotides	Cyclic pyrimidine nucleotides	630.082	2M+NH4	C9H11N2O8P	1.6702	0.00476	4.30 ±0.38	4.95 ±0.28	5.06 ±0.41	5.26 ±0.35	5.30 ±0.15
metab_11007	Uridine diphosphategalactose	Nucleosides, nucleotides, and analogues	Pyrimidine nucleotides	Pyrimidine nucleotide sugars	603.002	M+K-2H	C15H24N2O17P2	0.753	0.0001508	5.54 ±0.11	5.25 ±0.06	5.31 ±0.10	5.02 ±0.38	4.13 ±0.23
metab_19576	Uridine diphosphate-N-acetylglucosamine	Nucleosides, nucleotides, and analogues	Pyrimidine nucleotides	Pyrimidine nucleotide sugars	606.073	M-H	C17H27N3O17P2	0.6844	0.0001268	8.44 ±0.05	8.20 ±0.15	8.12 ±0.11	8.05 ±0.07	7.53 ±0.23
metab_19557	Uridine monophosphate (UMP)	-	-	-	323.028	M-H	C9H13N2O9P	0.6914	0.02269	5.59 ±0.09	5.58 ±0.11	5.72 ±0.07	5.55 ±0.21	5.27 ±0.36
metab_7349	Valyl-Valine	Organic acids and derivatives	Carboxylic acids and derivatives	Amino acids, peptides, and analogues	239.136	M+Na	C10H20N2O3	3.2429	0.002824	4.44 ±0.47	3.09 ±0.46	4.25 ±0.73	3.29 ±0.61	4.29 ±0.71
metab_3656	Vomitoxin	Lipids and lipid-like molecules	Prenol lipids	Sesquiterpenoids	297.132	M+H	C15H20O6	4.5823	0.008258	3.45 ±0.76	3.05 ±1.17	3.73 ±0.97	3.05 ±0.89	4.60 ±0.14
metab_5388	Xestoaminol C	-	-	-	230.247	M+H	C14H31NO	6.5276	0.04101	4.53 ±0.06	4.55 ±0.10	4.41 ±0.06	4.50 ±0.07	4.46 ±0.09
metab_6655	Xi-7-Hydroxyhexadecanedioic acid	Lipids and lipid-like molecules	Fatty Acyls	Fatty acids and conjugates	366.226	M+ACN+Na	C16H30O5	5.2032	0.0002948	4.64 ±0.24	5.24 ±0.48	5.99 ±0.23	5.89 ±0.19	6.09 ±0.20
metab_16025	Yucalexin P15	Lipids and lipid-like molecules	Prenol lipids	Diterpenoids	705.366	2M+FA-H	C20H26O4	6.3284	0.01691	5.38 ±0.21	5.57 ±0.30	5.84 ±0.16	5.67 ±0.19	5.92 ±0.22
metab_5668	Yucalexin P21	Lipids and lipid-like molecules	Prenol lipids	Diterpenoids	337.272	M+CH3OH+H	C20H32O2	6.2784	0.03317	6.69 ±0.11	6.48 ±0.16	6.46 ±0.15	6.42 ±0.16	6.45 ±0.08
metab_17829	Zearalenone 4-sulfate	Phenylpropanoids and polyketides	Macrolides and analogues	Zearalenones	443.1	M+FA-H	C18H22O8S	3.3428	0.01312	1.10 ±0.02	3.39 ±1.82	3.08 ±1.56	2.43 ±1.40	4.06 ±0.71
metab_18910	Zymonic acid	Organoheterocyclic compounds	Dihydrofurans	Furanones	157.013	M-H	C6H6O5	1.9135	0.005687	4.33 ±0.05	4.24 ±0.14	4.08 ±0.19	4.08 ±0.11	3.99 ±0.22

## Sheet: File S2
File S1. Differential metabolites identification in stipes in different storage times using LC/MS
	Metab ID	Metabolite	HMDB Superclass	HMDB Class	HMDB Subclass	M/Z	Adducts	Formula	Retention time	P_value	B1	B3	B5	B7	B13
42	metab_13493	(+)-O-Methylarmepavine	Organoheterocyclic compounds	Isoquinolines and derivatives	Benzylisoquinolines	372.181	M+FA-H	C20H25NO3	6.0221	0.00412	4.55 ±0.48	4.23 ±0.26	3.74 ±0.21	3.62 ±0.25	3.78 ±0.48
358	metab_6245	(+)-Prosopinine	-	-	-	314.268	M+H	C18H35NO3	5.9524	0.005223	4.75 ±0.62	4.38 ±0.63	4.09 ±0.35	4.35 ±0.35	5.32 ±0.26
90	metab_16044	(+/-)11(12)-EET Ethanolamide	-	-	-	408.275	M+FA-H	C22H37NO3	6.3074	0.01167	0.54 ±0.36	2.64 ±1.53	1.52 ±1.70	2.72 ±1.70	4.01 ±0.56
97	metab_16218	(+/-)12,13-DiHOME	-	-	-	313.237	M-H	C18H34O4	6.1823	0.009451	7.01 ±0.14	7.20 ±0.13	6.91 ±0.11	7.14 ±0.24	7.20 ±0.12
232	metab_268	(+/-)9-HpODE	-	-	-	295.226	M+H, M+ACN+H, M+H-H2O	C18H32O4	6.1492	0.03617	7.36 ±0.08	7.48 ±0.09	7.46 ±0.03	7.47 ±0.17	7.52 ±0.07
283	metab_3904	(+/-)-Octanoylcarnitine	-	-	-	288.216	M+H	C15H29NO4	5.7343	0.001924	5.24 ±0.09	5.04 ±0.23	4.88 ±0.15	4.75 ±0.11	4.94 ±0.11
441	metab_8324	(+/-)-Propionylcarnitine	-	-	-	218.138	M+H	C10H19NO4	1.9235	0.0001369	6.59 ±0.07	6.35 ±0.05	6.39 ±0.05	6.25 ±0.04	6.26 ±0.07
81	metab_15918	(1(10)E,4a,5E)-1(10),5-Germacradiene-12-acetoxy-4,11-diol	Lipids and lipid-like molecules	Prenol lipids	Sesquiterpenoids	341.196	M+FA-H	C17H28O4	6.4261	0.02698	4.14 ±0.49	4.74 ±0.10	4.35 ±0.35	4.55 ±0.57	4.84 ±0.20
233	metab_2698	(10Z,14E,16E)-10,14,16-Octadecatrien-12-ynoic acid	Lipids and lipid-like molecules	Fatty Acyls	Fatty acids and conjugates	319.164	M+2Na-H	C18H26O2	1.9372	0.0125	3.09 ±0.02	3.38 ±0.43	4.04 ±0.17	3.54 ±0.50	3.22 ±0.30
292	metab_4126	(1beta,2beta,5beta)-p-Menth-3-ene-1,2,5-triol	Lipids and lipid-like molecules	Prenol lipids	Monoterpenoids	414.283	2M+ACN+H	C10H18O3	6.0814	0.01851	5.22 ±0.38	5.45 ±0.21	5.75 ±0.34	5.50 ±0.31	5.92 ±0.25
25	metab_11863	(1E,4Z,6a,8b,10a)-8-Angeloyloxy-10,15-dihydroxy-3-oxo-1,4,11(13)-germacratrien-12,6-olide	Lipids and lipid-like molecules	Prenol lipids	Terpene lactones	397.124	M+Na-2H	C20H24O7	2.2691	0.02708	2.94 ±0.02	3.12 ±0.41	3.39 ±0.42	2.94 ±0.02	3.13 ±0.21
114	metab_16560	(1S,16R)-5,7,11-trihydroxy-3-[3-hydroxy-1-(2-methyl-1,3-thiazol-4-yl)prop-1-en-2-yl]-8,8,10,12,16-pentamethyl-17-oxa-4-azabicyclo[14.1.0]heptadec-4-en-9-one	Organoheterocyclic compounds	Azoles	Thiazoles	503.26	M-H2O-H	C27H42N2O6S	5.9864	0.001092	3.21 ±0.41	4.03 ±0.50	3.69 ±0.45	4.20 ±0.66	4.75 ±0.18
319	metab_5474	(20R)-Ginsenoside Rh2	Lipids and lipid-like molecules	Prenol lipids	Triterpenoids	640.476	M+NH4	C36H62O8	6.427	0.0347	4.77 ±0.44	5.51 ±0.05	5.20 ±0.51	5.28 ±0.57	5.64 ±0.19
108	metab_16477	(24E)-3alpha-Acetoxy-15alpha-hydroxy-23-oxo-7,9(11),24-lanostatrien-26-oic acid	Lipids and lipid-like molecules	Prenol lipids	Diterpenoids	563.275	M+K-2H	C32H46O6	6.0221	0.0308	4.90 ±0.17	4.71 ±0.27	4.76 ±0.18	4.59 ±0.23	4.46 ±0.20
57	metab_1393	(24R,25R)-25,26-epoxy-1alpha,24-dihydroxyvitamin D3	-	-	-	453.296	M+H, M+Na	C27H42O4	6.3597	0.02669	5.94 ±0.22	5.85 ±0.11	5.66 ±0.15	6.00 ±0.12	5.89 ±0.13
51	metab_13639	(2E,4E)-2,4-Octadien-1-ol	Lipids and lipid-like molecules	Fatty Acyls	Fatty alcohols	297.206	2M+FA-H	C8H14O	6.141	0.00109	5.55 ±0.07	5.81 ±0.10	5.81 ±0.09	5.92 ±0.14	5.93 ±0.10
291	metab_4101	(2'E,4'Z,7'Z,8E)-Colnelenic acid	Lipids and lipid-like molecules	Fatty Acyls	Fatty acids and conjugates	310.235	M+NH4	C18H28O3	6.0611	0.001844	5.60 ±0.11	5.44 ±0.06	5.45 ±0.06	5.41 ±0.04	5.52 ±0.04
138	metab_17531	(2R,3S)-Piscidic acid	Phenylpropanoids and polyketides	Phenylpropanoic acids	Not Available	277.032	M+Na-2H	C11H12O7	4.0439	0.002824	4.53 ±0.04	4.41 ±0.04	4.43 ±0.05	4.39 ±0.09	4.35 ±0.07
446	metab_8400	(2S)-2-{[1-(R)-Carboxyethyl]amino}pentanoate	-	-	-	190.107	M+H	C8H15NO4	1.8482	0.01977	5.45 ±0.12	5.35 ±0.13	5.45 ±0.07	5.28 ±0.08	5.37 ±0.07
465	metab_8797	(2S,5S)-trans-Carboxymethylproline	-	-	-	174.076	M+H	C7H11NO4	0.9013	0.002209	5.41 ±0.09	5.40 ±0.09	5.41 ±0.06	5.48 ±0.07	5.75 ±0.16
115	metab_16624	(2xi,6xi)-7-Methyl-3-methylene-1,2,6,7-octanetetrol	Lipids and lipid-like molecules	Fatty Acyls	Fatty alcohols	203.128	M-H	C10H20O4	5.9584	0.01885	3.70 ±0.14	3.53 ±0.29	3.32 ±0.51	3.21 ±0.22	3.45 ±0.21
424	metab_7611	(3-Arylcarbonyl)-alanine	-	-	-	194.081	M+H	C10H11NO3	2.7633	0.04281	4.44 ±0.05	4.50 ±0.05	4.40 ±0.05	4.47 ±0.11	4.52 ±0.07
315	metab_5370	(3b,5a,22E,24S)-Stigmasta-7,22,25-trien-3-ol 3-glucoside	Lipids and lipid-like molecules	Steroids and steroid derivatives	Stigmastanes and derivatives	605.437	M+CH3OH+H	C35H56O6	6.5412	0.03722	5.00 ±0.67	5.87 ±0.27	5.45 ±0.44	5.55 ±0.81	5.89 ±0.38
416	metab_7559	(3b,6b,8a,12a)-8,12-Epoxy-7(11)-eremophilene-6,8,12-trimethoxy-3-ol	Organoheterocyclic compounds	Naphthofurans	Not Available	349.196	M+Na	C18H30O5	2.8388	0.04296	1.59 ±0.02	2.67 ±1.31	2.82 ±1.39	1.57 ±0.02	3.03 ±1.18
103	metab_1639	(3b,6b,8b,12a)-8,12-Epoxy-7(11)-eremophilene-6-angeloyloxy-8,12-dimethoxy-3-ol	Organoheterocyclic compounds	Naphthofurans	Not Available	436.265	M+NH4, M+ACN+H	C22H34O6	6.0544	0.005223	5.96 ±0.34	6.65 ±0.46	6.35 ±0.33	6.74 ±0.38	6.93 ±0.26
69	metab_1521	(3E)-4-phenylbuta-1,3-dien-2-ol	Benzenoids	Benzene and substituted derivatives	Styrenes	129.07	M+H-H2O, M+Na	C10H10O	6.1902	0.002884	5.08 ±0.22	4.93 ±0.20	4.94 ±0.14	4.70 ±0.17	4.48 ±0.22
410	metab_7464	(6-carboxy-3,4,5-trihydroxyoxan-2-yl)[4-(2H-chromen-2-ylidene)cyclohexa-2,5-dien-1-ylidene]oxidanium	Organic oxygen compounds	Organooxygen compounds	Carbohydrates and carbohydrate conjugates	364.095	M+H-2H2O	C21H19O8+	3.0036	0.03019	3.99 ±0.37	3.25 ±0.64	3.15 ±0.48	2.96 ±0.59	3.11 ±0.58
328	metab_5733	(9S,10E,12Z,15Z)-9-Hydroxy-10,12,15-octadecatrienoic acid	Lipids and lipid-like molecules	Fatty Acyls	Lineolic acids and derivatives	339.189	M+2Na-H	C18H30O3	6.2378	0.04582	6.06 ±0.13	5.94 ±0.07	6.13 ±0.12	6.02 ±0.21	5.88 ±0.16
295	metab_4200	(E)-2-(2,4-Hexadiynylidene)-1,6-dioxaspiro[4.5]dec-3-ene	Organic oxygen compounds	Organooxygen compounds	Ethers	179.085	M+H-2H2O	C14H14O2	6.1902	0.002155	4.75 ±0.24	4.60 ±0.33	4.65 ±0.16	4.23 ±0.16	3.93 ±0.35
491	metab_9445	(E)-9,12,13-trihydroxyoctadec-10-enoic acid	-	-	-	329.232	M-H, 2M-H, M+Cl	C18H34O5	6.057	0.001913	7.15 ±0.11	7.32 ±0.06	7.21 ±0.07	7.36 ±0.09	7.40 ±0.12
215	metab_24	(E)-hex-2-enedioic acid	Lipids and lipid-like molecules	Fatty Acyls	Fatty acids and conjugates	145.049	M+H, 2M+H, M+H-H2O, M+H-2H2O	C6H8O4	0.6552	0.002856	7.11 ±0.03	7.03 ±0.06	7.07 ±0.03	7.03 ±0.04	7.01 ±0.03
312	metab_5337	(E,E)-11,13-Octadecadien-9-ynoic acid	Lipids and lipid-like molecules	Fatty Acyls	Fatty acids and conjugates	259.205	M+H-H2O	C18H28O2	6.5951	0.03041	4.50 ±0.39	4.97 ±0.12	4.88 ±0.18	4.93 ±0.39	5.00 ±0.12
203	metab_2190	(R)-(+)-2-Pyrrolidone-5-carboxylic acid	-	-	-	130.049	M+H	C5H7NO3	0.588	0.02423	6.40 ±0.55	6.69 ±0.35	7.09 ±0.18	6.72 ±0.22	6.86 ±0.34
231	metab_2677	(R)-3-hydroxybutyrylcarnitine	Lipids and lipid-like molecules	Fatty Acyls	Fatty acid esters	248.148	M+H	C11H21NO5	1.9166	0.003869	7.02 ±0.05	6.92 ±0.09	7.00 ±0.06	6.89 ±0.06	6.90 ±0.01
217	metab_2454	(R)-Mandelamide	-	-	-	152.07	M+H	C8H9NO2	1.2511	0.01824	4.76 ±0.14	4.69 ±0.14	4.66 ±0.05	4.60 ±0.04	4.56 ±0.10
477	metab_9083	(R)-Serine	-	-	-	106.05	M+H	C3H7NO3	0.5745	0.03188	5.88 ±0.08	5.85 ±0.07	5.82 ±0.08	5.87 ±0.07	5.68 ±0.09
130	metab_17157	(S)-9-Hydroxy-10-undecenoic acid	Organic acids and derivatives	Hydroxy acids and derivatives	Medium-chain hydroxy acids and derivatives	245.138	M+FA-H	C11H20O3	5.0364	0.0007082	3.84 ±0.26	3.24 ±0.28	2.95 ±0.25	2.73 ±0.25	2.89 ±0.22
133	metab_17302	(S)-Edulinine	Organoheterocyclic compounds	Quinolines and derivatives	Quinolones and derivatives	290.139	M-H	C16H21NO4	4.648	0.02082	4.27 ±0.06	4.22 ±0.12	4.20 ±0.06	3.98 ±0.22	4.28 ±0.10
493	metab_951	(Z)-3-Oxo-2-(2-pentenyl)-1-cyclopenteneacetic acid	Organic oxygen compounds	Organooxygen compounds	Carbonyl compounds	209.116	M+H-H2O, M+H	C12H16O3	4.6163	0.0163	4.27 ±0.50	3.82 ±0.39	3.82 ±0.18	3.45 ±0.25	3.69 ±0.34
357	metab_6197	(Z)-6-(2-Methoxyvinyl)-7-methyl-2H-1-benzopyran-2-one	Phenylpropanoids and polyketides	Coumarins and derivatives	Not Available	181.064	M+H-2H2O	C13H12O3	5.9866	0.03886	4.73 ±0.39	4.60 ±0.47	4.28 ±0.25	4.09 ±0.31	4.18 ±0.29
270	metab_3516	1-(beta-D-Glucopyranosyloxy)-3-octanone	Lipids and lipid-like molecules	Fatty Acyls	Fatty acyl glycosides	370.185	M+ACN+Na	C14H26O7	3.9679	0.02203	2.15 ±0.52	2.81 ±1.03	3.68 ±0.99	2.43 ±0.84	3.84 ±0.46
219	metab_2470	1-(gamma-Glutamylamino)cyclopropanecarboxylic acid	Organic acids and derivatives	Carboxylic acids and derivatives	Amino acids, peptides, and analogues	231.097	M+H	C9H14N2O5	1.3197	0.005549	5.81 ±0.14	5.54 ±0.10	5.63 ±0.14	5.42 ±0.11	5.59 ±0.17
93	metab_16120	1,25-Dihydroxyvitamin D3-26,23-lactone	Lipids and lipid-like molecules	Steroids and steroid derivatives	Vitamin D and derivatives	489.285	M+FA-H	C27H40O5	6.2512	0.03131	4.23 ±0.27	4.19 ±0.13	3.78 ±0.28	4.40 ±0.41	4.22 ±0.58
71	metab_15376	1,2-dioleoyl-sn-Glycero-3-Phosphate	Lipids and lipid-like molecules	Glycerophospholipids	Glycerophosphates	699.495	M-H	C39H73O8P	7.6017	0.01516	4.91 ±0.40	4.54 ±0.36	4.04 ±0.50	4.23 ±0.38	4.20 ±0.40
18	metab_1116	1,4,6-Trimethylnaphthalene	-	-	-	171.116	M+H, M+Na	C13H14	6.1902	0.002427	4.81 ±0.26	4.73 ±0.20	4.57 ±0.27	4.27 ±0.30	4.01 ±0.34
380	metab_6774	10-Acetoxytoxol	Benzenoids	Benzene and substituted derivatives	Acetophenones	340.114	M+ACN+Na	C15H16O5	4.773	0.04493	4.15 ±0.30	4.44 ±0.23	4.06 ±0.47	3.84 ±0.42	4.24 ±0.19
375	metab_6622	10-butanoyl-5,7-dihydroxy-4-(2-hydroxypropyl)-8,8-dimethyl-2H,6H,7H,8H-pyrano[3,2-g]chromen-2-one	Phenylpropanoids and polyketides	Coumarins and derivatives	Pyranocoumarins	408.2	M+NH4	C21H26O7	5.3461	0.03359	5.32 ±0.55	5.64 ±0.29	5.61 ±0.22	5.68 ±0.19	4.88 ±0.47
364	metab_6371	10-butanoyl-5,7-dihydroxy-4-(3-hydroxypropyl)-8,8-dimethyl-2H,6H,7H,8H-pyrano[3,2-g]chromen-2-one	Phenylpropanoids and polyketides	Coumarins and derivatives	Pyranocoumarins	408.2	M+NH4	C21H26O7	5.8433	0.02269	5.09 ±0.43	5.30 ±0.26	5.22 ±0.25	5.19 ±0.22	4.49 ±0.41
3	metab_10249	10-Hydroxydecanoic acid	-	-	-	209.117	M-H, M+Na-2H	C10H20O3	6.0708	0.004345	5.48 ±0.14	5.67 ±0.17	5.62 ±0.09	5.83 ±0.15	5.81 ±0.13
371	metab_6577	10-Nitrooleate	-	-	-	328.247	M+H	C18H33NO4	5.5098	0.001571	3.36 ±0.29	3.92 ±0.56	4.40 ±0.12	4.50 ±0.16	4.57 ±0.34
360	metab_6294	11-Dehydro-thromboxane B2	Lipids and lipid-like molecules	Fatty Acyls	Eicosanoids	386.252	M+NH4	C20H32O6	5.9185	0.0005908	3.72 ±0.33	4.43 ±0.09	4.71 ±0.19	4.68 ±0.28	5.00 ±0.36
37	metab_13366	11-Hydroxy-9-tridecenoic acid	Lipids and lipid-like molecules	Fatty Acyls	Fatty acids and conjugates	273.17	M+FA-H	C13H24O3	5.9444	0.0004737	5.63 ±0.38	4.78 ±0.22	4.72 ±0.36	4.30 ±0.18	4.67 ±0.17
83	metab_15948	12'-Apo-b-carotene-3,12'-diol	Lipids and lipid-like molecules	Prenol lipids	Diterpenoids	367.263	M-H	C25H36O2	6.3912	0.0499	6.09 ±0.15	5.91 ±0.11	6.09 ±0.08	5.95 ±0.25	5.79 ±0.19
278	metab_3802	12-Hydroxydodecanoic acid	Organic acids and derivatives	Hydroxy acids and derivatives	Medium-chain hydroxy acids and derivatives	258.206	M+ACN+H	C12H24O3	5.3052	0.007924	3.05 ±0.19	3.21 ±0.39	4.07 ±0.33	3.02 ±0.13	3.16 ±0.29
492	metab_95	12-oxo-5E,8E,10Z-dodecatrienoic acid	-	-	-	272.127	M+H-H2O, M+ACN+Na, M+H, M+H-2H2O	C12H16O3	4.773	0.002884	5.16 ±0.21	4.92 ±0.18	4.82 ±0.10	4.60 ±0.20	4.87 ±0.14
314	metab_5344	13(S)-HOTrE	-	-	-	277.215	M+H-H2O	C18H30O3	6.5882	0.0264	5.86 ±0.29	6.24 ±0.11	6.18 ±0.15	6.23 ±0.22	6.27 ±0.12
499	metab_9918	13(S)-HpODE	Lipids and lipid-like molecules	Fatty Acyls	Lineolic acids and derivatives	311.222	M-H, M+Cl	C18H32O4	6.1757	0.02021	8.32 ±0.07	8.47 ±0.13	8.49 ±0.09	8.56 ±0.12	8.51 ±0.12
101	metab_16313	13,14-Dihydro PGF-1a	Lipids and lipid-like molecules	Fatty Acyls	Eicosanoids	357.264	M-H	C20H38O5	6.12	0.001946	4.70 ±0.20	4.98 ±0.15	4.85 ±0.18	5.01 ±0.14	5.31 ±0.17
50	metab_13633	13,14-dihydro-PGE1	Lipids and lipid-like molecules	Fatty Acyls	Eicosanoids	355.248	M-H	C20H36O5	6.134	0.01106	4.64 ±0.45	5.01 ±0.29	4.89 ±0.23	5.00 ±0.26	5.35 ±0.14
420	metab_7578	14-(acetyloxy)-5-hydroxy-9-oxo-8,17-dioxatetracyclo[8.7.0.0?,?.0??,??]heptadeca-1(10),2(7),3,5,11,13,15-heptaen-13-yl acetate	Phenylpropanoids and polyketides	Isoflavonoids	Coumestans	386.086	M+NH4	C19H12O8	2.8113	0.02047	3.26 ±0.42	3.66 ±0.79	3.42 ±0.47	3.25 ±0.42	3.90 ±0.43
500	metab_9929	15(S)-HpEDE	-	-	-	339.253	M-H, M+Na-2H	C20H36O4	6.2303	0.02782	5.77 ±0.13	6.02 ±0.28	6.05 ±0.19	6.11 ±0.17	6.27 ±0.30
5	metab_1042	16-Hydroxy-10-oxohexadecanoic acid	Lipids and lipid-like molecules	Fatty Acyls	Fatty acids and conjugates	328.247	M+NH4, M+ACN+H	C16H30O4	5.891	0.02495	3.53 ±0.76	3.80 ±0.44	3.75 ±0.46	4.10 ±0.36	4.39 ±0.17
353	metab_6164	19,20-DiHDPA	Lipids and lipid-like molecules	Fatty Acyls	Fatty acids and conjugates	380.278	M+NH4	C22H34O4	6.0071	0.008044	4.49 ±0.31	4.77 ±0.26	4.98 ±0.30	4.97 ±0.43	5.38 ±0.30
330	metab_5765	19-Hydroxy-PGE2	Lipids and lipid-like molecules	Fatty Acyls	Eicosanoids	333.202	M+H-2H2O	C20H32O6	6.2172	0.009346	6.85 ±0.12	6.91 ±0.09	6.85 ±0.07	7.03 ±0.05	6.98 ±0.06
92	metab_16113	19-Norandrosterone	Lipids and lipid-like molecules	Steroids and steroid derivatives	Estrane steroids	321.206	M+FA-H	C18H28O2	6.2582	0.03578	3.57 ±0.42	4.07 ±0.19	3.99 ±0.27	4.16 ±0.73	4.43 ±0.39
344	metab_6063	1alpha,25-dihydroxy-23-azavitamin D3	-	-	-	418.33	M+H	C26H43NO3	6.0611	0.01663	4.19 ±0.30	4.96 ±0.27	4.88 ±0.60	4.58 ±0.49	5.28 ±0.53
452	metab_8588	1-Anilino-9,10-dioxo-2-anthroic acid	-	-	-	344.09	M+H	C21H13NO4	1.5327	0.01588	5.24 ±0.08	5.08 ±0.18	5.13 ±0.08	5.01 ±0.11	5.04 ±0.08
35	metab_13123	1-Hydroxy-3-nonanone	Lipids and lipid-like molecules	Fatty Acyls	Fatty alcohols	203.128	M+FA-H	C9H18O2	5.6045	0.0007378	5.09 ±0.42	3.72 ±0.08	3.85 ±0.31	3.33 ±0.39	3.77 ±0.22
22	metab_11533	1-Methylinosine	Nucleosides, nucleotides, and analogues	Purine nucleosides	Not Available	263.077	M-H2O-H	C11H14N4O5	1.9352	0.0002292	5.07 ±0.19	4.98 ±0.18	5.10 ±0.12	4.72 ±0.08	4.65 ±0.06
347	metab_6112	1-Naphthaleneacetic acid	Benzenoids	Naphthalenes	Not Available	169.064	M+H-H2O	C12H10O2	6.0406	0.04946	4.54 ±0.12	4.39 ±0.21	4.41 ±0.17	4.25 ±0.20	4.27 ±0.15
17	metab_1115	1-Naphthylmethanol	Benzenoids	Naphthalenes	Not Available	141.069	M+H-H2O, M+ACN+H	C11H10O	6.1902	0.003222	4.98 ±0.24	4.86 ±0.24	4.87 ±0.15	4.65 ±0.15	4.28 ±0.29
113	metab_16542	1'-O-Acetylpaxilline	Organoheterocyclic compounds	Naphthopyrans	Not Available	522.254	M+FA-H	C29H35NO5	5.9934	0.008368	3.92 ±0.85	4.65 ±0.35	4.53 ±0.19	4.96 ±0.44	5.07 ±0.22
311	metab_5333	1-O-beta-D-Glucopyranosyl-2,3-di-O-(8-hexadecenoyl)glycerol	Lipids and lipid-like molecules	Glycerolipids	Glycosylglycerols	768.557	M+ACN+H	C41H74O10	6.5951	0.0155	6.04 ±0.20	5.95 ±0.07	5.80 ±0.17	5.99 ±0.03	6.04 ±0.09
260	metab_3232	1-Octen-3-yl glucoside	Lipids and lipid-like molecules	Fatty Acyls	Fatty acyl glycosides	332.206	M+ACN+H	C14H26O6	3.0379	0.01985	3.81 ±0.43	4.09 ±0.53	4.33 ±0.79	3.23 ±0.24	3.79 ±0.43
252	metab_305	1-Palmitoyl-2-linoleoyl PE	-	-	-	716.52	M+H, M+Na, M+2Na-H	C39H74NO8P	6.8741	0.02654	7.09 ±0.12	6.62 ±0.27	6.84 ±0.23	6.85 ±0.30	6.82 ±0.10
68	metab_1515	1-Phenanthrol	-	-	-	195.08	M+H, M+NH4	C14H10O	6.1902	0.007268	4.74 ±0.59	4.66 ±0.35	4.74 ±0.29	4.20 ±0.25	3.78 ±0.44
86	metab_15990	1-Stearoylglycerophosphoserine	Lipids and lipid-like molecules	Glycerophospholipids	Glycerophosphoserines	546.28	M+Na-2H	C24H48NO9P	6.3633	0.02306	5.52 ±0.14	4.36 ±0.64	4.44 ±0.90	4.48 ±0.99	4.03 ±0.54
249	metab_3008	2-(3,4-dihydroxyphenyl)-5,6,7-trihydroxy-3,4-dihydro-2H-1-benzopyran-4-one	Phenylpropanoids and polyketides	Flavonoids	Flavans	322.091	M+NH4	C15H12O7	2.4707	0.001681	2.77 ±0.48	3.79 ±0.49	3.81 ±0.77	4.40 ±0.33	4.52 ±0.45
422	metab_7591	2-(3-Carboxy-3-(methylammonio)propyl)-L-histidine	Organic acids and derivatives	Carboxylic acids and derivatives	Amino acids, peptides, and analogues	313.175	M+ACN+H	C11H19N4O4+	2.7907	0.01185	3.26 ±0.28	4.18 ±0.57	4.09 ±0.55	3.41 ±0.34	4.12 ±0.79
49	metab_13627	2,3-Secoporrigenin	Organoheterocyclic compounds	Naphthofurans	Not Available	505.279	M+FA-H	C27H40O6	6.127	0.01824	3.77 ±0.85	4.28 ±0.34	3.57 ±1.48	4.70 ±0.27	4.66 ±0.35
336	metab_5874	2,4,7-decatrienal	-	-	-	151.111	M+H	C10H14O	6.1628	0.006791	5.29 ±0.10	5.40 ±0.03	5.31 ±0.05	5.40 ±0.04	5.43 ±0.08
79	metab_1581	2,5-Dimethylbenzaldehyde	Benzenoids	Benzene and substituted derivatives	Benzoyl derivatives	135.08	M+H, M+ACN+H	C9H10O	6.1222	0.001429	6.01 ±0.07	5.90 ±0.06	5.93 ±0.10	5.82 ±0.03	5.81 ±0.04
177	metab_19522	2-[({3-[3,4-dihydroxy-5-(3,4,5-trihydroxybenzoyloxy)benzoyloxy]-2,4,5-trihydroxyphenyl}(hydroxy)methylidene)amino]acetic acid	Phenylpropanoids and polyketides	Tannins	Hydrolyzable tannins	528.04	M-H2O-H	C23H17NO15	0.7322	0.03052	5.87 ±0.28	5.97 ±0.22	6.30 ±0.11	6.22 ±0.26	6.11 ±0.19
368	metab_6495	2-{[(3,5-dimethoxyphenyl)(hydroxy)methylidene]amino}acetic acid	Benzenoids	Benzene and substituted derivatives	Benzoic acids and derivatives	303.096	M+ACN+Na	C11H13NO5	5.7002	0.002749	4.57 ±0.58	4.98 ±0.13	5.37 ±0.14	5.20 ±0.22	4.48 ±0.52
323	metab_5571	20-HETE ethanolamide	Organic nitrogen compounds	Organonitrogen compounds	Amines	328.265	M+H-2H2O	C22H37NO3	6.3528	0.0004389	5.59 ±0.17	5.39 ±0.06	5.52 ±0.10	5.30 ±0.07	5.32 ±0.04
288	metab_4030	24-Acetyl-25-cinnamoylvulgaroside	-	-	-	631.321	M+Na	C36H48O8	5.9524	0.004832	3.42 ±0.55	4.57 ±0.76	5.05 ±0.51	4.36 ±0.98	3.38 ±0.89
94	metab_16131	25-Hydroxyvitamin D3-26,23-lactone	Lipids and lipid-like molecules	Steroids and steroid derivatives	Vitamin D and derivatives	473.288	M+FA-H	C27H40O4	6.2443	0.02207	4.84 ±0.29	5.04 ±0.15	4.92 ±0.14	5.07 ±0.31	5.26 ±0.16
370	metab_6569	27-Nor-5b-cholestane-3a,7a,12a,24,25-pentol	Lipids and lipid-like molecules	Steroids and steroid derivatives	Bile acids, alcohols and derivatives	461.321	M+Na	C26H46O5	5.537	0.0002333	3.30 ±0.16	3.67 ±0.62	4.77 ±0.27	4.43 ±0.43	5.14 ±0.33
476	metab_9080	2-Amino-3,4-dihydroxypentanedioic acid	Organic acids and derivatives	Carboxylic acids and derivatives	Amino acids, peptides, and analogues	180.05	M+H	C5H9NO6	0.5745	0.00611	5.28 ±0.12	5.07 ±0.14	4.96 ±0.19	5.10 ±0.14	4.75 ±0.30
26	metab_11983	2-amino-4-({2-[(1-carboxy-1-hydroxy-2-methylpropan-2-yl)sulfanyl]-1-[(carboxymethyl)-C-hydroxycarbonimidoyl]ethyl}-C-hydroxycarbonimidoyl)butanoic acid	Organic acids and derivatives	Carboxylic acids and derivatives	Amino acids, peptides, and analogues	458.098	M+Cl	C15H25N3O9S	2.4577	0.04731	4.44 ±0.12	4.86 ±0.26	4.77 ±0.20	4.58 ±0.29	4.73 ±0.20
415	metab_7541	2-amino-8-oxo-9,10-epoxy-decanoic acid	-	-	-	216.122	M+H	C10H17NO4	2.8729	0.007364	4.39 ±0.06	4.44 ±0.16	4.56 ±0.21	4.26 ±0.03	4.45 ±0.12
190	metab_1975	2-Aminomuconic acid semialdehyde	Organic acids and derivatives	Carboxylic acids and derivatives	Amino acids, peptides, and analogues	159.076	M+NH4, 2M+ACN+H	C6H7NO3	0.6348	0.01533	5.27 ±0.11	5.16 ±0.13	5.00 ±0.21	5.00 ±0.18	5.34 ±0.19
334	metab_5815	2-Biphenylol	Benzenoids	Benzene and substituted derivatives	Biphenyls and derivatives	153.069	M+H-H2O	C12H10O	6.1902	0.004513	4.82 ±0.23	4.68 ±0.26	4.70 ±0.18	4.32 ±0.25	3.92 ±0.50
460	metab_8716	2-Formyloxymethylclavam	-	-	-	172.06	M+H	C7H9NO4	1.0452	0.001394	5.14 ±0.10	5.08 ±0.13	4.85 ±0.05	4.88 ±0.18	4.91 ±0.14
209	metab_230	2-Hydroxy-1,4-benzoquinone	-	-	-	157.049	M+CH3OH+H, M+ACN+H, M+H	C6H4O3	1.9509	0.008802	4.68 ±0.08	4.62 ±0.08	4.59 ±0.07	4.54 ±0.08	4.53 ±0.02
104	metab_16402	2-Hydroxy-2,6,6-trimethylcyclohexanone	Organic oxygen compounds	Organooxygen compounds	Carbonyl compounds	155.106	M-H	C9H16O2	6.0708	0.02302	4.55 ±0.18	4.70 ±0.09	4.68 ±0.08	4.79 ±0.19	4.84 ±0.10
28	metab_12301	2-hydroxy-2-propan-2-ylbutanedioic acid	-	-	-	175.06	M-H	C7H12O5	3.1358	0.003936	5.07 ±0.25	4.57 ±0.17	4.32 ±0.35	4.44 ±0.43	5.42 ±0.66
363	metab_6350	2-Hydroxy-6-pentadecylbenzoic acid	Benzenoids	Benzene and substituted derivatives	Benzoic acids and derivatives	387.23	M+K	C22H36O3	5.8636	0.02965	3.59 ±0.40	4.35 ±0.67	4.48 ±0.38	4.38 ±0.66	4.73 ±0.75
82	metab_15920	2-hydroxyhexadecanoic acid	Lipids and lipid-like molecules	Fatty Acyls	Fatty acids and conjugates	271.227	M-H	C16H32O3	6.4261	0.03445	5.47 ±0.05	5.49 ±0.04	5.34 ±0.10	5.47 ±0.10	5.49 ±0.07
23	metab_11622	2'-Hydroxynicotine	Organoheterocyclic compounds	Pyridines and derivatives	Pyrrolidinylpyridines	223.108	M+FA-H	C10H14N2O	1.9844	0.01095	3.03 ±0.50	3.26 ±0.30	3.91 ±0.17	3.54 ±0.45	3.21 ±0.43
379	metab_6695	2-Hydroxypropyl 2-isopropyl-5-methylcyclohexyl carbonate	Lipids and lipid-like molecules	Prenol lipids	Monoterpenoids	300.216	M+ACN+H	C14H26O4	5.061	0.005313	4.17 ±0.38	3.25 ±0.39	3.40 ±0.62	2.97 ±0.21	2.85 ±0.02
210	metab_2349	2-Keto-glutaramic acid	Organic acids and derivatives	Keto acids and derivatives	Short-chain keto acids and derivatives	291.081	2M+H	C5H7NO4	0.9287	0.002576	3.16 ±0.02	3.31 ±0.25	3.50 ±0.37	3.62 ±0.54	4.20 ±0.36
423	metab_7601	2-Methylbutyroylcarnitine	Lipids and lipid-like molecules	Fatty Acyls	Fatty acid esters	246.169	M+H	C12H23NO4	2.777	0.01627	6.44 ±0.17	6.14 ±0.16	6.33 ±0.13	6.22 ±0.12	6.37 ±0.08
206	metab_2217	2-Methylfuran	Organoheterocyclic compounds	Heteroaromatic compounds	Not Available	83.0495	M+H	C5H6O	0.6281	0.0245	6.32 ±0.08	6.18 ±0.16	6.19 ±0.06	6.18 ±0.06	6.17 ±0.05
163	metab_18680	2-Methylguanosine	Nucleosides, nucleotides, and analogues	Purine nucleosides	Not Available	296.099	M-H	C11H15N5O5	2.0624	0.0492	4.28 ±0.19	4.47 ±0.19	4.23 ±0.15	4.61 ±0.26	4.40 ±0.18
308	metab_532	2-methylpropanedioic acid	Organic acids and derivatives	Carboxylic acids and derivatives	Dicarboxylic acids and derivatives	136.061	M+H, M+NH4	C4H6O4	1.0316	0.01906	6.57 ±0.03	6.70 ±0.10	6.70 ±0.07	6.71 ±0.10	6.77 ±0.07
388	metab_7063	2-Octenedioic acid	Lipids and lipid-like molecules	Fatty Acyls	Fatty acids and conjugates	173.08	M+H	C8H12O4	3.9133	0.008885	4.87 ±0.05	4.78 ±0.05	4.83 ±0.04	4.76 ±0.05	4.78 ±0.06
471	metab_9015	2-Phenylaminoadenosine	Nucleosides, nucleotides, and analogues	Purine nucleosides	Not Available	202.059	M+2Na	C16H18N6O4	0.6348	0.04	5.17 ±0.20	4.94 ±0.21	4.97 ±0.14	4.90 ±0.07	5.08 ±0.36
144	metab_17636	3-(3,4-dimethoxyphenyl)-N-[2-(1-hydroxy-3-methoxy-4-oxocyclohexa-2,5-dien-1-yl)ethyl]propanimidic acid	Benzenoids	Benzene and substituted derivatives	Methoxybenzenes	420.165	M+FA-H	C20H25NO6	3.7745	0.0262	5.10 ±0.21	5.20 ±0.08	5.10 ±0.12	4.91 ±0.17	5.06 ±0.12
272	metab_3641	3-(4-hydroxyphenyl)-N-(4-oxobutyl)prop-2-enimidic acid	Phenylpropanoids and polyketides	Cinnamic acids and derivatives	Hydroxycinnamic acids and derivatives	234.111	M+H	C13H15NO3	4.5007	0.02777	3.70 ±0.67	3.42 ±0.39	3.81 ±0.60	3.07 ±0.31	3.04 ±0.40
61	metab_14060	3,17-Androstanediol glucuronide	Benzenoids	Benzene and substituted derivatives	Benzophenones	503.238	M+Cl	C25H40O8	6.6285	0.04911	5.84 ±0.26	5.48 ±0.30	5.32 ±0.36	5.31 ±0.27	5.37 ±0.43
229	metab_2647	3,4,5-trihydroxy-6-(2-hydroxyethoxy)oxane-2-carboxylic acid	Organic oxygen compounds	Organooxygen compounds	Carbohydrates and carbohydrate conjugates	477.149	2M+H	C8H14O8	1.8687	0.02124	3.58 ±0.24	4.10 ±0.62	4.05 ±0.56	3.75 ±0.40	4.52 ±0.30
448	metab_8483	3,4,5-trihydroxy-6-[(3-methoxy-3-oxopropanoyl)oxy]oxane-2-carboxylic acid	Organic oxygen compounds	Organooxygen compounds	Carbohydrates and carbohydrate conjugates	312.093	M+NH4	C10H14O10	1.7456	0.0015	5.06 ±0.15	5.29 ±0.16	5.46 ±0.11	5.35 ±0.12	5.65 ±0.25
6	metab_10554	3,4,5-trihydroxy-6-[2-hydroxy-1-(1-oxo-1H-isochromen-3-yl)butoxy]oxane-2-carboxylic acid	Lipids and lipid-like molecules	Fatty Acyls	Fatty acyl glycosides	391.103	M-H2O-H, M-H	C19H22O10	2.4084	0.03275	5.04 ±0.52	4.88 ±0.66	4.51 ±0.48	3.96 ±0.41	4.56 ±0.38
241	metab_2891	3,4,5-trihydroxy-6-[4-(7-methoxy-2-oxo-2H-chromen-6-yl)-2-oxobutoxy]oxane-2-carboxylic acid	Lipids and lipid-like molecules	Fatty Acyls	Fatty acyl glycosides	421.116	M+H-H2O	C20H22O11	2.2183	0.02717	4.25 ±0.28	4.21 ±0.37	3.89 ±0.47	3.70 ±0.45	3.49 ±0.48
461	metab_8753	3,4,5-trihydroxy-6-{[2,3,4-trihydroxy-5-(hydroxymethyl)oxolan-2-yl]methoxy}oxane-2-carboxylic acid	Organic oxygen compounds	Organooxygen compounds	Carbohydrates and carbohydrate conjugates	374.128	M+NH4	C12H20O12	1.0042	0.01758	5.96 ±0.10	5.96 ±0.16	5.71 ±0.39	5.64 ±0.18	5.71 ±0.11
167	metab_19118	3,4,5-trihydroxy-6-{2-hydroxy-4-[2-hydroxy-3-(2,4,6-trihydroxyphenyl)propyl]phenoxy}oxane-2-carboxylic acid	Organic oxygen compounds	Organooxygen compounds	Carbohydrates and carbohydrate conjugates	513.128	M+FA-H	C21H24O12	1.7522	0.04405	4.10 ±1.15	4.11 ±0.44	4.48 ±0.33	3.71 ±0.43	3.38 ±0.54
362	metab_6336	3,4-Dimethylstyrene	-	-	-	133.101	M+H	C10H12	5.8842	0.007984	4.57 ±0.13	4.74 ±0.10	4.44 ±0.18	4.36 ±0.23	4.54 ±0.16
146	metab_17818	3,4-Methyleneazelaic acid	Lipids and lipid-like molecules	Fatty Acyls	Fatty acids and conjugates	257.102	M+FA-H	C11H16O4	3.3708	0.006856	4.09 ±0.42	3.54 ±0.21	3.35 ±0.20	3.30 ±0.14	3.47 ±0.43
2	metab_10174	3,4-Methylenesebacic acid	Lipids and lipid-like molecules	Fatty Acyls	Fatty acids and conjugates	225.112	M-H2O-H, M-H	C12H18O4	6.4261	0.02587	5.17 ±0.34	5.62 ±0.08	5.33 ±0.24	5.47 ±0.51	5.70 ±0.18
342	metab_6016	3,6-bis(3,4-dimethoxyphenyl)-1,3,3a,4,6,6a-hexahydrofuro[3,4-c]furan	-	-	-	795.332	2M+Na	C22H26O6	6.0747	0.002441	6.49 ±0.12	6.27 ±0.08	6.30 ±0.22	6.05 ±0.26	5.97 ±0.18
369	metab_6559	3,7-Dimethyl-2E,6E-decadien-1,10-dioic acid	-	-	-	227.127	M+H	C12H18O4	5.5711	0.009885	4.76 ±0.15	5.06 ±0.18	5.09 ±0.09	5.14 ±0.35	5.25 ±0.16
366	metab_6465	3,8,13,15-tetrahydroxy-16,17-dimethoxytricyclo[12.3.1.1?,?]nonadeca-1(18),2,4,6(19),14,16-hexaen-9-one	Phenylpropanoids and polyketides	Diarylheptanoids	Cyclic diarylheptanoids	430.182	M+ACN+H	C21H24O7	5.7548	0.0002609	4.47 ±0.18	4.64 ±0.13	4.43 ±0.28	3.64 ±0.25	3.65 ±0.18
393	metab_7127	3-[(3,3-dimethyloxiran-2-yl)methyl]-4-hydroxybenzoic acid	Benzenoids	Benzene and substituted derivatives	Benzoic acids and derivatives	240.122	M+NH4	C12H14O4	3.7224	0.009978	3.60 ±0.50	4.28 ±0.24	4.49 ±0.27	4.65 ±0.26	4.36 ±0.48
160	metab_18441	3-[[(2R)-2,4-dihydroxy-3,3-dimethylbutanoyl]amino]propanoic acidPantothenic acid	-	-	-	218.102	M-H	C9H17NO5	2.2441	0.02703	6.47 ±0.07	6.58 ±0.13	6.58 ±0.04	6.48 ±0.05	6.51 ±0.07
80	metab_15864	3alpha,7alpha-Dihydroxycoprostanic acid	Lipids and lipid-like molecules	Steroids and steroid derivatives	Bile acids, alcohols and derivatives	433.331	M-H	C27H46O4	6.4547	0.01218	4.58 ±0.33	4.91 ±0.16	4.54 ±0.39	4.83 ±0.45	5.13 ±0.13
212	metab_2360	3-Buten-1-amine	-	-	-	72.0812	M+H	C4H9N	0.9836	0.002399	5.96 ±0.11	6.19 ±0.08	6.26 ±0.09	6.22 ±0.04	6.22 ±0.07
136	metab_17427	3-Dehydroquinate	-	-	-	211.024	M+Na-2H	C7H10O6	4.3116	0.01999	2.92 ±0.57	2.65 ±0.50	2.32 ±0.09	2.28 ±0.02	2.46 ±0.41
350	metab_616	3-Formyl-6-hydroxyindole	Organoheterocyclic compounds	Indoles and derivatives	Hydroxyindoles	194.081	M+H, M+CH3OH+H	C9H7NO2	1.8482	0.01413	4.72 ±0.10	4.88 ±0.22	5.07 ±0.09	4.98 ±0.14	5.00 ±0.26
449	metab_8497	3-Hydroxy-2-methylglutarate	Lipids and lipid-like molecules	Fatty Acyls	Fatty acids and conjugates	218.102	M+ACN+H	C7H12O5	1.7318	0.007821	4.40 ±0.11	4.40 ±0.08	4.64 ±0.07	4.46 ±0.10	4.56 ±0.18
175	metab_19427	3-Hydroxyadipic acid 3,6-lactone	Organoheterocyclic compounds	Lactones	Gamma butyrolactones	189.039	M+FA-H	C6H8O4	1.0429	0.0347	5.40 ±0.11	5.27 ±0.16	5.28 ±0.09	5.21 ±0.07	5.24 ±0.06
246	metab_2972	3-Hydroxy-beta-ionol 3-[glucosyl-(1->6)-glucoside]	Lipids and lipid-like molecules	Prenol lipids	Terpene glycosides	576.297	M+ACN+H	C25H42O12	2.3883	0.01385	4.77 ±0.33	4.35 ±0.33	3.63 ±0.24	4.41 ±0.76	3.88 ±0.46
34	metab_13121	3-Hydroxydodecanedioic acid	Organic acids and derivatives	Hydroxy acids and derivatives	Medium-chain hydroxy acids and derivatives	227.128	M-H2O-H	C12H22O5	5.5975	0.001707	5.99 ±0.14	5.76 ±0.14	5.60 ±0.08	5.63 ±0.13	5.52 ±0.16
412	metab_7505	3-Hydroxymelatonin	Organoheterocyclic compounds	Indoles and derivatives	Indolines	233.128	M+H-H2O	C13H18N2O3	2.9352	0.04937	3.63 ±0.48	3.89 ±0.12	3.44 ±0.27	3.79 ±0.51	4.14 ±0.46
275	metab_3680	3-Indolebutyric acid	Organoheterocyclic compounds	Indoles and derivatives	Indoles	204.101	M+H	C12H13NO2	4.6913	0.0005989	2.77 ±0.08	4.01 ±0.42	3.28 ±0.44	3.98 ±0.51	4.10 ±0.51
65	metab_1431	3-ketosphingosine	-	-	-	298.273	M+H, M+ACN+H	C18H35NO2	6.2852	0.02808	5.92 ±0.10	5.77 ±0.08	5.82 ±0.13	5.76 ±0.10	5.71 ±0.04
394	metab_7131	3-methoxy-4-(3-methylbut-2-en-1-yl)-8,17-dioxatetracyclo[8.7.0.0?,?.0??,??]heptadeca-1(10),2(7),3,5,11(16),12,14-heptaene-5,13,14-triol	Phenylpropanoids and polyketides	Isoflavonoids	Furanoisoflavonoids	386.158	M+NH4	C21H20O6	3.7018	0.02673	4.22 ±0.27	4.64 ±0.16	4.75 ±0.28	4.39 ±0.34	4.58 ±0.12
301	metab_49	3-Methoxytyrosine	Organic acids and derivatives	Carboxylic acids and derivatives	Amino acids, peptides, and analogues	212.091	M+ACN+H, 2M+Na, M+H, M+H-2H2O	C10H13NO4	2.0811	0.02383	4.95 ±0.07	4.97 ±0.07	5.16 ±0.10	5.05 ±0.22	5.04 ±0.08
145	metab_17816	3-Methyladipic acid	Lipids and lipid-like molecules	Fatty Acyls	Fatty acids and conjugates	159.065	M-H	C7H12O4	3.3778	0.001544	4.90 ±0.06	4.77 ±0.04	4.74 ±0.05	4.72 ±0.04	4.74 ±0.02
109	metab_16486	3-O-cis-Coumaroylmaslinic acid	Lipids and lipid-like molecules	Prenol lipids	Triterpenoids	655.337	M+K-2H	C39H54O6	6.0151	0.001112	3.90 ±0.42	4.81 ±0.35	4.73 ±0.39	4.71 ±0.61	5.41 ±0.24
157	metab_18189	3-O-Methylcoumestrol	Phenylpropanoids and polyketides	Isoflavonoids	Coumestans	327.05	M+FA-H	C16H10O5	2.6228	0.01205	4.09 ±0.60	3.45 ±0.98	3.04 ±0.66	2.43 ±0.02	2.80 ±0.55
262	metab_3334	3-O-Methylisoetharine	-	-	-	254.174	M+H	C14H23NO3	3.3386	0.04911	4.02 ±0.52	3.57 ±0.53	3.61 ±0.60	3.09 ±0.26	3.70 ±0.52
299	metab_4467	3-O-Sulfogalactosylceramide (d18:1/18:0)	Lipids and lipid-like molecules	Sphingolipids	Glycosphingolipids	846.52	M+K	C42H81NO11S	6.8074	0.04094	4.59 ±0.45	5.55 ±0.65	5.24 ±0.65	5.53 ±0.55	5.54 ±0.49
343	metab_6061	3-phenyl-1-[2,4,6-trihydroxy-3-(8-hydroxy-3,7-dimethylocta-2,6-dien-1-yl)phenyl]propan-1-one	Phenylpropanoids and polyketides	Linear 1,3-diarylpropanoids	Chalcones and dihydrochalcones	474.224	M+ACN+Na	C25H30O5	6.0611	0.004089	6.58 ±0.29	6.44 ±0.20	6.13 ±0.15	6.16 ±0.23	5.99 ±0.22
478	metab_9318	3-Pyridinaldehyde	-	-	-	108.044	M+H	C6H5NO	0.285	0.004582	4.18 ±0.02	4.11 ±0.04	4.12 ±0.05	4.09 ±0.04	4.07 ±0.03
223	metab_2547	3-Pyridinebutanoic acid	Organoheterocyclic compounds	Pyridines and derivatives	Not Available	207.112	M+ACN+H	C9H11NO2	1.6908	0.01169	4.57 ±0.19	5.08 ±0.25	5.26 ±0.09	5.25 ±0.33	5.27 ±0.38
125	metab_16967	4-(Methylnitrosamino)-1-(3-pyridyl)-1-butanol glucuronide	Organic acids and derivatives	Carboxylic acids and derivatives	Amino acids, peptides, and analogues	430.15	M+FA-H	C16H23N3O8	5.6186	0.002728	4.50 ±0.18	4.44 ±0.38	4.00 ±0.33	3.73 ±0.41	4.03 ±0.18
417	metab_7560	4,11,13,15-Tetrahydroridentin B	Lipids and lipid-like molecules	Prenol lipids	Terpene lactones	286.2	M+NH4	C15H24O4	2.8388	0.003278	5.32 ±0.21	5.05 ±0.38	5.06 ±0.58	4.38 ±0.15	4.79 ±0.28
281	metab_3850	4,4alpha,5,6-Tetrahydro-7-methyl-2(3H)-naphthalenone	Organic oxygen compounds	Organooxygen compounds	Carbonyl compounds	163.111	M+H	C11H14O	5.5711	0.01135	4.33 ±0.15	4.57 ±0.14	4.59 ±0.06	4.63 ±0.27	4.71 ±0.15
498	metab_9809	4,5-dihydroxy-6-(hydroxymethyl)-2-[(3,4,5,6-tetrahydroxyoxan-2-yl)methoxy]oxan-3-yl 3-(4-hydroxy-3-methoxyphenyl)prop-2-enoate	Phenylpropanoids and polyketides	Cinnamic acids and derivatives	Hydroxycinnamic acids and derivatives	539.139	M-H, M+Na-2H	C22H30O14	5.1818	0.005634	4.67 ±0.29	4.15 ±0.37	4.09 ±0.33	3.64 ±0.39	4.18 ±0.33
184	metab_1962	4-acetamidobutanoate	Organic acids and derivatives	Carboxylic acids and derivatives	Amino acids, peptides, and analogues	146.081	M+H, M+CH3OH+H	C6H11NO3	0.6484	0.001076	5.99 ±0.03	5.93 ±0.03	5.96 ±0.04	5.91 ±0.05	5.85 ±0.02
464	metab_8789	4-Amino-5-hydroxymethyl-2-methylpyrimidine	-	-	-	140.081	M+H	C6H9N3O	0.9287	0.001869	5.09 ±0.07	5.02 ±0.22	4.94 ±0.09	4.89 ±0.13	4.78 ±0.07
479	metab_9332	4-Aminobutyraldehyde	Organic oxygen compounds	Organooxygen compounds	Carbonyl compounds	70.0656	M+H-H2O	C4H9NO	0.6688	0.0001514	5.72 ±0.08	5.90 ±0.05	5.94 ±0.04	5.95 ±0.04	6.04 ±0.05
277	metab_3701	4-formyl Indole	-	-	-	146.06	M+H	C9H7NO	4.8001	0.00174	5.22 ±0.24	5.10 ±0.08	5.03 ±0.02	5.36 ±0.09	5.39 ±0.13
43	metab_13520	4-Hydroxynonenal	Lipids and lipid-like molecules	Fatty Acyls	Fatty alcohols	201.112	M+FA-H	C9H16O2	6.05	0.01118	5.00 ±0.14	5.18 ±0.09	5.19 ±0.12	5.29 ±0.25	5.38 ±0.16
354	metab_618	4-Hydroxyproline galactoside	Lipids and lipid-like molecules	Fatty Acyls	Fatty acyl glycosides	276.107	M+H-H2O, M+H	C11H19NO8	1.8756	0.04235	4.82 ±0.10	4.93 ±0.11	4.92 ±0.07	4.78 ±0.13	4.94 ±0.08
408	metab_7451	4-NAPHTHALIMIDOBUTYRIC ACID	-	-	-	284.091	M+H	C16H13NO4	3.0242	0.003633	4.36 ±1.01	5.55 ±0.46	5.72 ±0.30	5.53 ±0.37	5.01 ±0.50
335	metab_5817	4-Phenyl-3-buten-2-ol	Phenylpropanoids and polyketides	Cinnamyl alcohols	Not Available	131.085	M+H-H2O	C10H12O	6.1902	0.01817	5.06 ±0.10	5.05 ±0.08	4.97 ±0.10	4.93 ±0.13	4.86 ±0.10
11	metab_10897	5'-((Z)-Feruloyl) 3-(2'-methylarabinosylxylose)	Phenylpropanoids and polyketides	Cinnamic acids and derivatives	Hydroxycinnamic acids and derivatives	471.15	M-H	C21H28O12	0.5961	0.03552	5.82 ±0.19	6.14 ±0.16	6.05 ±0.15	5.85 ±0.52	6.14 ±0.09
200	metab_2063	5-(1-hydroxypropan-2-yl)isolongifol-4-ene	-	-	-	263.236	M+H	C18H30O	0.395	0.004104	5.46 ±0.05	5.55 ±0.07	5.63 ±0.06	5.63 ±0.05	5.62 ±0.06
96	metab_16195	5,10-Pentadecadien-1-ol	Lipids and lipid-like molecules	Fatty Acyls	Fatty alcohols	269.211	M+FA-H	C15H28O	6.2164	0.001149	5.07 ±0.14	5.58 ±0.19	5.32 ±0.28	5.20 ±0.16	5.68 ±0.22
382	metab_6865	5,14-dihydroxy-15-(hydroxymethyl)-7,12-dimethyl-6-(3-methylbut-2-en-1-yl)-2,9-dioxatricyclo[9.4.0.0?,?]pentadeca-1(11),3(8),4,6,12,14-hexaen-10-one	Phenylpropanoids and polyketides	Depsides and depsidones	Not Available	434.158	M+ACN+Na	C21H22O6	4.4938	0.02298	1.50 ±1.50	3.01 ±1.71	2.38 ±1.65	1.29 ±1.02	3.91 ±0.42
289	metab_4053	5,6-Dihydroxyindole-2-carboxylic acid	Organoheterocyclic compounds	Indoles and derivatives	Indolecarboxylic acids and derivatives	194.044	M+H	C9H7NO4	6.0003	0.01395	3.10 ±0.02	3.91 ±0.53	3.69 ±0.37	3.80 ±0.50	3.29 ±0.46
44	metab_13522	5-[(3-methoxyphenyl)methyl]oxolan-2-one	Benzenoids	Phenol ethers	Anisoles	251.092	M+FA-H	C12H14O3	6.05	0.009053	5.33 ±0.05	5.25 ±0.04	5.26 ±0.05	5.21 ±0.09	5.19 ±0.06
307	metab_5289	5-Ethyl-2-methylpyridine	Organoheterocyclic compounds	Pyridines and derivatives	Methylpyridines	139.122	M+NH4	C8H11N	6.668	0.007661	6.08 ±0.19	6.38 ±0.10	6.28 ±0.03	6.28 ±0.05	6.36 ±0.07
450	metab_8514	5-Hydroxymethyl-2-furancarboxylic acid	Organoheterocyclic compounds	Furans	Furoic acid and derivatives	125.023	M+H-H2O	C6H6O4	1.7113	0.004312	4.04 ±0.05	3.85 ±0.13	3.96 ±0.06	3.90 ±0.02	4.04 ±0.26
199	metab_2057	5-methoxy-2-(2-methoxyphenyl)chromen-4-one	-	-	-	100.112	M+H	C6H13N	0.23	0.00442	4.98 ±0.06	5.14 ±0.04	5.17 ±0.05	5.15 ±0.03	5.16 ±0.05
455	metab_8677	5-Methoxy-3-hydroxyanthranilate	-	-	-	184.06	M+H	C8H9NO4	1.1619	0.01202	4.73 ±0.16	4.60 ±0.05	4.61 ±0.10	4.51 ±0.11	4.50 ±0.03
254	metab_3070	5-oxo-7E-decenoic acid	-	-	-	185.117	M+H	C10H16O3	2.6078	0.008014	4.59 ±0.18	4.49 ±0.07	4.43 ±0.10	4.23 ±0.17	4.44 ±0.08
490	metab_9441	5-pentyl-2-furannonanoic acid	Lipids and lipid-like molecules	Fatty Acyls	Fatty acids and conjugates	587.43	M+Na-2H, 2M-H, M+FA-H	C18H30O3	6.3842	0.03886	6.00 ±0.32	6.33 ±0.16	6.12 ±0.21	6.18 ±0.55	6.44 ±0.19
178	metab_19525	6-({5,14-dimethoxy-8,17-dioxatetracyclo[8.7.0.0?,?.0??,??]heptadeca-2(7),3,5,11(16),12,14-hexaen-6-yl}oxy)-3,4,5-trihydroxyoxane-2-carboxylic acid	Phenylpropanoids and polyketides	Isoflavonoids	Furanoisoflavonoids	513.085	M+K-2H	C23H24O11	0.7256	0.003131	5.92 ±0.12	5.66 ±0.31	5.84 ±0.09	5.71 ±0.20	5.51 ±0.14
236	metab_2755	6-({6-[(acetyloxy)methyl]-2,4,5-trihydroxyoxan-3-yl}oxy)-3,4,5-trihydroxyoxane-2-carboxylic acid	Organic oxygen compounds	Organooxygen compounds	Carbohydrates and carbohydrate conjugates	416.14	M+NH4	C14H22O13	2.0193	0.03914	4.49 ±0.10	4.47 ±0.06	4.46 ±0.08	4.43 ±0.10	4.60 ±0.07
439	metab_8312	6-(1-carboxy-2-methoxy-2-oxoethyl)-3,4,5-trihydroxyoxane-2-carboxylic acid	Organic oxygen compounds	Organooxygen compounds	Carbohydrates and carbohydrate conjugates	312.093	M+NH4	C10H14O10	1.9303	0.0007913	5.78 ±0.15	5.94 ±0.12	6.09 ±0.09	5.90 ±0.10	6.20 ±0.20
116	metab_16636	6-(3,4-dihydroxy-6-methyl-5-oxooxan-2-yl)-5,7-dihydroxy-2-(3-hydroxyphenyl)-4H-chromen-4-one	Phenylpropanoids and polyketides	Flavonoids	Flavonoid glycosides	459.092	M+FA-H	C21H18O9	5.9514	0.01139	5.24 ±0.08	5.13 ±0.03	5.17 ±0.05	5.14 ±0.05	5.13 ±0.02
32	metab_13011	6-[(3,3-dimethyloxiran-2-yl)methyl]-5-hydroxy-7-methoxy-2-(3,4,5-trimethoxyphenyl)-3,4-dihydro-2H-1-benzopyran-4-one	Phenylpropanoids and polyketides	Flavonoids	Flavans	465.15	M+Na-2H	C24H28O8	5.2029	0.0352	4.50 ±0.18	4.41 ±0.12	4.32 ±0.22	4.04 ±0.35	4.10 ±0.30
437	metab_8244	6-[(3-carboxy-2,3-dihydroxypropanoyl)oxy]-3,4,5-trihydroxyoxane-2-carboxylic acid	Organic oxygen compounds	Organooxygen compounds	Carbohydrates and carbohydrate conjugates	368.083	M+ACN+H	C10H14O12	1.9647	0.02059	4.57 ±0.43	3.88 ±0.59	4.03 ±0.49	3.45 ±0.33	3.76 ±0.46
120	metab_16794	6-[4-(3,5-dihydroxy-7-methoxy-4-oxo-4H-chromen-2-yl)-2-hydroxyphenoxy]-3,4,5-trihydroxyoxane-2-carboxylic acid	Phenylpropanoids and polyketides	Flavonoids	Flavonoid glycosides	473.071	M-H2O-H	C22H20O13	5.86	0.005466	5.24 ±0.04	5.16 ±0.05	5.16 ±0.03	5.13 ±0.04	5.10 ±0.05
390	metab_7075	6-{[2-(2,4-dihydroxyphenyl)-3-(8-hydroxy-3,7-dimethylocta-2,6-dien-1-yl)-4-oxo-4H-chromen-7-yl]oxy}-3,4,5-trihydroxyoxane-2-carboxylic acid	Phenylpropanoids and polyketides	Flavonoids	Flavonoid glycosides	631.241	M+CH3OH+H	C31H34O12	3.8726	0.01483	4.38 ±0.34	4.69 ±0.48	4.73 ±0.22	4.98 ±0.13	4.74 ±0.20
391	metab_7096	6-{[3-(6,7-dimethoxy-2H-1,3-benzodioxol-5-yl)prop-2-enoyl]oxy}-3,4,5-trihydroxyoxane-2-carboxylic acid	Phenylpropanoids and polyketides	Cinnamic acids and derivatives	Cinnamic acid esters	393.083	M+H-2H2O	C18H20O12	3.8044	0.03269	5.41 ±0.28	5.67 ±0.18	5.65 ±0.14	5.64 ±0.15	5.79 ±0.09
39	metab_13398	6-{[3,7-dihydroxy-2-(3-hydroxyphenyl)-8aH-chromen-5-yl]oxy}-3,4,5-trihydroxyoxane-2-carboxylic acid	Organic oxygen compounds	Organooxygen compounds	Carbohydrates and carbohydrate conjugates	469.074	M+Na-2H	C21H20O11	5.9584	0.001633	5.40 ±0.09	5.20 ±0.04	5.24 ±0.05	5.17 ±0.09	5.15 ±0.07
397	metab_7208	6-{[4-(5,7-dihydroxy-4-oxo-3,4-dihydro-2H-1-benzopyran-2-yl)-9,13,13-trimethyl-8-oxatetracyclo[7.4.1.0?,?.0??,??]tetradeca-2(7),3,5-trien-5-yl]oxy}-3,4,5-trihydroxyoxane-2-carboxylic acid	Phenylpropanoids and polyketides	Flavonoids	Flavans	631.241	M+CH3OH+H	C31H34O12	3.5172	0.003876	5.34 ±0.20	5.47 ±0.23	5.61 ±0.18	5.83 ±0.07	5.72 ±0.17
263	metab_3427	6-allyl-8b-Carboxy-ergoline	Alkaloids and derivatives	Ergoline and derivatives	Lysergic acids and derivatives	314.188	M+NH4	C18H20N2O2	3.6196	0.002749	3.97 ±0.39	4.32 ±0.28	4.37 ±0.19	4.73 ±0.32	4.69 ±0.25
473	metab_9025	6-Deoxy-5-ketofructose 1-phosphate	-	-	-	243.026	M+H	C6H11O8P	0.6281	0.0179	5.48 ±0.21	4.85 ±0.36	5.05 ±0.31	5.29 ±0.52	4.98 ±0.28
406	metab_7429	6-Hydroxy-1H-indole-3-acetamide	Organoheterocyclic compounds	Indoles and derivatives	Hydroxyindoles	191.081	M+H	C10H10N2O2	3.0654	0.009434	4.14 ±0.26	4.46 ±0.21	4.47 ±0.13	4.38 ±0.34	4.64 ±0.15
264	metab_3433	6-Hydroxy-5-methoxyindole glucuronide	Organic oxygen compounds	Organooxygen compounds	Carbohydrates and carbohydrate conjugates	304.08	M+H-2H2O	C15H17NO8	3.6333	0.04525	3.21 ±0.25	3.84 ±0.54	3.43 ±0.55	3.11 ±0.23	3.04 ±0.02
119	metab_16773	6-Ketoestriol	Lipids and lipid-like molecules	Steroids and steroid derivatives	Estrane steroids	347.149	M+FA-H	C18H22O4	5.8743	0.0129	4.74 ±0.28	4.32 ±0.08	4.58 ±0.22	4.08 ±0.25	4.46 ±0.51
322	metab_557	7,8-Dihydroneopterin	Organoheterocyclic compounds	Pteridines and derivatives	Pterins and derivatives	238.091	M+H-H2O, M+K	C9H13N5O4	1.2854	0.006418	5.52 ±0.33	5.73 ±0.04	5.86 ±0.11	5.61 ±0.08	5.69 ±0.07
95	metab_16152	7alpha-Hydroxy-3-oxo-4-cholestenoate	Lipids and lipid-like molecules	Steroids and steroid derivatives	Bile acids, alcohols and derivatives	475.305	M+FA-H	C27H42O4	6.2373	0.02992	5.14 ±0.38	5.45 ±0.07	5.16 ±0.19	5.37 ±0.46	5.62 ±0.20
238	metab_2843	7-Aminomethyl-7-carbaguanine	Organoheterocyclic compounds	Pyrrolopyrimidines	Pyrrolo[2,3-d]pyrimidines	180.087	M+H	C7H9N5O	2.1565	0.01102	4.22 ±0.15	4.29 ±0.04	4.03 ±0.14	4.39 ±0.18	4.13 ±0.31
29	metab_12504	7-hydroxy-1-oxo-1H-isochromene-3-carboxylic acid	Phenylpropanoids and polyketides	Isocoumarins and derivatives	Not Available	205.013	M-H	C10H6O5	3.6379	0.03445	4.61 ±0.24	4.72 ±0.42	4.62 ±0.22	4.43 ±0.10	4.91 ±0.23
480	metab_9333	7-Methylguanine	Organoheterocyclic compounds	Imidazopyrimidines	Purines and purine derivatives	166.072	M+H	C6H7N5O	1.7593	0.0008997	4.38 ±0.12	4.14 ±0.09	3.80 ±0.27	3.78 ±0.54	3.76 ±0.21
429	metab_7889	7-Methylguanosine	Nucleosides, nucleotides, and analogues	Purine nucleosides	Not Available	321.107	M+Na	C11H16N5O5+	2.3335	0.04101	3.19 ±0.17	3.87 ±0.47	3.43 ±0.43	4.14 ±0.70	4.01 ±0.79
140	metab_1759	8-(2-hydroxypropan-2-yl)-2-oxo-2H,8H,9H-furo[2,3-h]chromen-9-yl 3-methylbut-2-enoate	Phenylpropanoids and polyketides	Coumarins and derivatives	Furanocoumarins	362.159	M+NH4, M+ACN+Na	C19H20O6	5.6184	0.00175	5.58 ±0.20	5.61 ±0.16	5.47 ±0.14	5.05 ±0.34	5.21 ±0.38
98	metab_16249	8(R)-Hydroperoxylinoleic acid	Lipids and lipid-like molecules	Fatty Acyls	Lineolic acids and derivatives	623.451	2M-H	C18H32O4	6.155	0.03514	6.03 ±0.24	6.29 ±0.18	6.32 ±0.07	6.34 ±0.32	6.39 ±0.17
261	metab_3234	8,20-DiHETE	Lipids and lipid-like molecules	Fatty Acyls	Eicosanoids	400.243	M+ACN+Na	C20H32O4	3.0379	0.005424	3.70 ±0.69	4.69 ±0.76	5.16 ±0.61	4.33 ±0.62	5.31 ±0.50
279	metab_383	9,12-Octadecadiynoic Acid	-	-	-	277.215	M+H-H2O, M+H, M+H-2H2O	C18H28O2	6.1696	0.02063	6.84 ±0.06	6.93 ±0.06	6.92 ±0.03	6.97 ±0.11	6.98 ±0.08
374	metab_6593	9-Fluoro-11beta,17beta-dihydroxy-16alpha-methylandrosta-1,4-dien-3-one	-	-	-	335.199	M+H	C20H27FO3	5.4553	0.01494	3.68 ±0.53	4.11 ±0.45	3.19 ±0.01	3.69 ±0.61	4.22 ±0.68
365	metab_6426	9-nitrooctadec-9E-enoic acid	-	-	-	328.247	M+H	C18H33NO4	5.8025	0.002327	4.26 ±0.71	5.04 ±0.21	4.90 ±0.11	5.20 ±0.17	5.46 ±0.23
377	metab_6651	9-Nitrooleate	-	-	-	328.247	M+H	C18H33NO4	5.2304	0.0004329	3.14 ±0.02	3.59 ±0.41	4.18 ±0.20	4.33 ±0.17	4.33 ±0.31
310	metab_5332	9-oxo-10,12-octadecadienoic acid	-	-	-	295.226	M+H	C18H30O3	6.6017	0.01787	6.48 ±0.26	6.83 ±0.09	6.74 ±0.13	6.75 ±0.31	6.87 ±0.08
300	metab_4733	9-OxoODE	Lipids and lipid-like molecules	Fatty Acyls	Lineolic acids and derivatives	295.226	M+H	C18H30O3	8.5977	0.0009426	5.58 ±0.08	5.84 ±0.06	5.83 ±0.11	6.02 ±0.18	5.98 ±0.16
456	metab_8709	Aceglutamide	Organic acids and derivatives	Carboxylic acids and derivatives	Amino acids, peptides, and analogues	189.086	M+H	C7H12N2O4	1.0589	0.0006179	3.94 ±0.17	4.54 ±0.23	4.24 ±0.26	3.89 ±0.24	4.48 ±0.21
459	metab_8714	Acetylcarnitine	Lipids and lipid-like molecules	Fatty Acyls	Fatty acid esters	204.122	M+H	C9H17NO4	1.0452	0.000182	6.94 ±0.10	6.74 ±0.09	6.70 ±0.08	6.54 ±0.08	6.52 ±0.09
153	metab_18072	Acetyl-DL-Valine	-	-	-	158.081	M-H	C7H13NO3	2.7874	0.02513	4.99 ±0.10	4.91 ±0.09	4.98 ±0.16	4.86 ±0.02	5.03 ±0.09
137	metab_17521	Acetylleucine	Organic acids and derivatives	Carboxylic acids and derivatives	Amino acids, peptides, and analogues	172.097	M-H	C8H15NO3	4.058	0.0132	5.30 ±0.11	5.23 ±0.13	5.32 ±0.15	5.12 ±0.07	5.27 ±0.04
194	metab_20129	Aconitic acid	Organic acids and derivatives	Carboxylic acids and derivatives	Tricarboxylic acids and derivatives	173.008	M-H	C6H6O6	1.6042	0.04437	6.95 ±0.09	6.96 ±0.17	6.82 ±0.09	6.75 ±0.15	6.84 ±0.09
218	metab_246	Adenine	Organoheterocyclic compounds	Imidazopyrimidines	Purines and purine derivatives	136.061	M+H, M+ACN+Na, M+H-2H2O	C5H5N5	0.6891	0.001367	6.42 ±0.05	6.62 ±0.09	6.62 ±0.09	6.65 ±0.12	6.74 ±0.06
488	metab_9370	ADP-ribose	Nucleosides, nucleotides, and analogues	Purine nucleotides	Purine nucleotide sugars	604.069	M-H, M+FA-H, M-H2O-H	C15H23N5O14P2	0.6914	0.0008438	6.39 ±0.19	5.42 ±0.98	6.05 ±0.40	4.20 ±0.21	4.35 ±0.63
158	metab_1828	Adrenochrome	Organoheterocyclic compounds	Indoles and derivatives	Not Available	212.091	M+H-H2O, M+CH3OH+H	C9H9NO3	2.3952	0.03533	5.16 ±0.10	5.21 ±0.09	5.12 ±0.05	5.13 ±0.07	5.24 ±0.04
193	metab_20128	AICAR	Organoheterocyclic compounds	Azoles	Imidazoles	337.053	M-H	C9H15N4O8P	0.6228	0.00859	5.45 ±0.05	5.38 ±0.17	5.40 ±0.09	5.04 ±0.27	5.34 ±0.14
430	metab_7921	ALANYL-dl-LEUCINE	-	-	-	203.138	M+H	C9H18N2O3	2.2993	0.00155	4.86 ±0.33	4.15 ±0.18	4.31 ±0.20	4.35 ±0.17	5.13 ±0.82
188	metab_19657	Allantoic acid	Organic acids and derivatives	Carboxylic acids and derivatives	Amino acids, peptides, and analogues	175.046	M-H	C4H8N4O4	0.6298	0.006528	4.55 ±0.39	4.99 ±0.68	4.92 ±0.29	4.59 ±0.42	5.31 ±0.22
453	metab_8619	Allopurinol	-	-	-	273.083	2M+H	C5H4N4O	1.3335	0.01511	4.15 ±0.31	4.13 ±0.55	3.60 ±0.47	3.81 ±0.56	3.20 ±0.02
56	metab_13826	All-trans-13,14-dihydroretinol	Lipids and lipid-like molecules	Prenol lipids	Retinoids	287.237	M-H	C20H32O	6.3564	0.0459	3.38 ±0.58	3.98 ±0.18	3.70 ±0.36	3.81 ±0.57	4.20 ±0.35
47	metab_13569	Alpha-Carboxy-delta-decalactone	Organoheterocyclic compounds	Lactones	Delta valerolactones	195.101	M-H2O-H	C11H18O4	6.0848	0.005455	4.53 ±0.10	4.65 ±0.09	4.63 ±0.06	4.75 ±0.10	4.76 ±0.07
392	metab_712	Alpha-D-Xylopyranosyl-(1->6)-beta-D-glucopyranosyl-(1->4)-D-glucose	Organic oxygen compounds	Organooxygen compounds	Carbohydrates and carbohydrate conjugates	475.17	M+H, M+Na	C17H30O15	2.3061	0.04681	5.98 ±0.26	6.29 ±0.28	6.29 ±0.20	6.25 ±0.16	6.43 ±0.15
337	metab_5943	Alpha-Methylstyrene	Benzenoids	Benzene and substituted derivatives	Phenylpropenes	119.085	M+H	C9H10	6.1222	0.003143	6.52 ±0.07	6.40 ±0.04	6.44 ±0.09	6.34 ±0.04	6.33 ±0.03
341	metab_6002	Amprotropine	-	-	-	308.221	M+H	C18H29NO3	6.0883	0.0001623	4.33 ±0.16	4.79 ±0.10	4.71 ±0.18	4.91 ±0.11	5.17 ±0.17
345	metab_6078	Annoglabasin C	Lipids and lipid-like molecules	Prenol lipids	Diterpenoids	448.266	M+ACN+H	C23H34O6	6.0544	0.00205	4.35 ±0.49	4.95 ±0.60	4.75 ±0.42	5.19 ±0.65	5.67 ±0.09
84	metab_15963	Annoglaxin	Lipids and lipid-like molecules	Fatty Acyls	Fatty alcohols	631.418	M+Na-2H	C35H62O8	6.3773	0.02401	1.84 ±1.40	4.30 ±0.39	3.20 ±1.80	1.86 ±1.42	3.73 ±1.58
266	metab_3483	Arabinofuranosylguanine	Nucleosides, nucleotides, and analogues	Purine nucleosides	Not Available	299.121	2M+3H2O+2H	C10H15N5O5	3.8249	0.01636	5.65 ±0.18	5.64 ±0.15	5.72 ±0.09	5.59 ±0.06	5.47 ±0.10
247	metab_2982	Ascorbalamic acid	Organic acids and derivatives	Carboxylic acids and derivatives	Amino acids, peptides, and analogues	264.072	M+H	C9H13NO8	2.4089	0.02327	4.32 ±0.20	4.59 ±0.23	4.59 ±0.32	4.54 ±0.32	4.84 ±0.07
321	metab_5560	Asitrilobin D	Lipids and lipid-like molecules	Fatty Acyls	Fatty alcohols	688.512	M+ACN+Na	C37H68O7	6.3528	0.003412	5.39 ±0.32	5.74 ±0.48	5.60 ±0.19	5.81 ±0.77	6.36 ±0.26
141	metab_17591	Asparaginyl-Tryptophan	Organic acids and derivatives	Carboxylic acids and derivatives	Amino acids, peptides, and analogues	299.113	M-H2O-H	C15H18N4O4	3.8954	0.00141	4.38 ±0.07	4.13 ±0.21	4.07 ±0.15	3.98 ±0.16	3.78 ±0.29
497	metab_969	Aspartylglycosamine	Organic oxygen compounds	Organooxygen compounds	Carbohydrates and carbohydrate conjugates	358.125	M+H, M+Na	C12H21N3O8	4.8817	0.01999	4.90 ±0.09	5.02 ±0.15	4.88 ±0.11	4.76 ±0.21	5.10 ±0.16
425	metab_769	Asp-Ser-OH	-	-	-	329.064	M+H, M+Na	C12H12N2O9	2.6215	0.008868	4.59 ±0.81	4.10 ±1.09	3.57 ±0.95	2.57 ±0.50	3.03 ±0.99
359	metab_6283	Aucubin	Lipids and lipid-like molecules	Prenol lipids	Terpene glycosides	385.09	M+K	C15H22O9	5.9254	0.005115	5.22 ±0.06	5.10 ±0.08	5.08 ±0.04	5.04 ±0.05	5.04 ±0.05
316	metab_5374	Australigenin	Phenylpropanoids and polyketides	2-arylbenzofuran flavonoids	Not Available	453.294	M+Na	C27H42O4	6.5412	0.0255	4.88 ±0.38	5.63 ±0.22	5.31 ±0.40	5.35 ±0.54	5.63 ±0.24
117	metab_16665	Beta-Citraurinene	Lipids and lipid-like molecules	Prenol lipids	Triterpenoids	455.275	M+K-2H	C30H42O	5.9373	0.0001705	1.58 ±0.55	3.86 ±0.42	4.37 ±0.18	4.17 ±0.31	4.83 ±0.36
467	metab_8893	Beta-Nicotinamide Mononucleotide	Nucleosides, nucleotides, and analogues	Pyridine nucleotides	Nicotinamide nucleotides	335.063	M+H	C11H15N2O8P	0.6891	0.01742	5.38 ±0.38	4.71 ±0.29	4.88 ±0.41	4.61 ±0.66	4.43 ±0.13
386	metab_7013	Bilirubin	Organoheterocyclic compounds	Tetrapyrroles and derivatives	Bilirubins	293.14	M+2H	C33H36N4O6	4.0432	0.03014	3.63 ±0.37	4.06 ±0.23	4.46 ±0.24	4.23 ±0.43	4.01 ±0.68
14	metab_11061	Blennin A	Lipids and lipid-like molecules	Prenol lipids	Terpene lactones	271.129	M+Na-2H	C15H22O3	1.0009	0.02014	3.22 ±0.54	3.39 ±0.59	4.07 ±0.40	3.40 ±0.43	2.91 ±0.02
235	metab_2753	Blumealactone A	Lipids and lipid-like molecules	Prenol lipids	Monoterpenoids	403.148	M+K	C20H28O6	2.0193	0.03305	3.27 ±0.32	3.50 ±0.66	3.80 ±0.32	3.70 ±0.48	4.14 ±0.52
435	metab_8060	Butyryl-L-carnitine	Lipids and lipid-like molecules	Fatty Acyls	Fatty acid esters	232.153	M+H	C11H21NO4	2.1017	0.02302	7.02 ±0.08	6.92 ±0.19	7.04 ±0.13	6.82 ±0.10	6.91 ±0.04
349	metab_6145	C17 Sphinganine	-	-	-	288.289	M+H	C17H37NO2	6.0205	0.00234	6.60 ±0.03	6.51 ±0.06	6.53 ±0.04	6.48 ±0.06	6.46 ±0.05
398	metab_7222	Caffeoylputrescine	Benzenoids	Phenols	Benzenediols	251.138	M+H	C13H18N2O3	3.4829	0.003899	4.23 ±0.23	3.01 ±0.19	3.36 ±0.41	3.19 ±0.22	3.61 ±0.65
290	metab_4081	Canavalioside	Lipids and lipid-like molecules	Prenol lipids	Terpene glycosides	547.279	M+H	C26H42O12	6.034	0.001902	5.58 ±0.18	5.09 ±0.31	5.12 ±0.25	5.11 ±0.10	4.76 ±0.26
131	metab_1716	CHRYSAROBIN	-	-	-	258.112	M+H, M+NH4	C15H12O3	5.9048	0.04251	4.91 ±0.79	4.89 ±0.29	4.90 ±0.27	4.27 ±0.84	4.12 ±0.79
489	metab_9433	Cibaric acid	Lipids and lipid-like molecules	Fatty Acyls	Lineolic acids and derivatives	323.185	M-H2O-H, M+Na-2H, M-H	C18H28O5	6.4261	0.02375	5.83 ±0.37	6.31 ±0.07	5.99 ±0.27	6.13 ±0.56	6.38 ±0.17
106	metab_16444	Cinnamoside	Lipids and lipid-like molecules	Prenol lipids	Terpene glycosides	517.227	M-H	C24H38O12	6.043	0.03323	4.35 ±0.31	4.68 ±0.12	4.78 ±0.10	4.57 ±0.39	4.73 ±0.17
132	metab_17228	Cinnamoylglycine	Organic acids and derivatives	Carboxylic acids and derivatives	Amino acids, peptides, and analogues	204.066	M-H	C11H11NO3	4.8225	0.01279	4.99 ±0.79	3.93 ±0.44	3.97 ±0.25	3.75 ±0.22	4.14 ±0.48
173	metab_19378	Cis-4-Decenoic acid	Lipids and lipid-like molecules	Fatty Acyls	Fatty acids and conjugates	620.019	M-H2O-H	C15H24N5O17P3	1.1278	0.00211	5.46 ±0.18	5.20 ±0.15	5.14 ±0.17	4.87 ±0.23	4.89 ±0.22
27	metab_12241	Cis-4-Hydroxycyclohexylacetic acid	Organic oxygen compounds	Organooxygen compounds	Alcohols and polyols	203.091	M+FA-H	C8H14O3	2.986	0.0308	4.79 ±0.12	4.64 ±0.14	4.63 ±0.10	4.55 ±0.12	4.57 ±0.07
280	metab_3848	Corchorosol A	Lipids and lipid-like molecules	Steroids and steroid derivatives	Steroid lactones	537.309	M+H	C29H44O9	5.5643	0.008935	3.45 ±0.20	3.79 ±0.47	4.17 ±0.63	4.59 ±0.34	4.42 ±0.54
427	metab_7724	Corchorusoside A	Lipids and lipid-like molecules	Steroids and steroid derivatives	Steroid lactones	350.183	M+2H	C35H54O14	2.5598	0.007806	4.13 ±0.33	4.93 ±0.35	5.14 ±0.36	4.79 ±0.55	5.11 ±0.38
399	metab_7238	Corticrocin	Lipids and lipid-like molecules	Fatty Acyls	Fatty acids and conjugates	264.122	M+NH4	C14H14O4	3.4419	0.02976	3.42 ±0.41	3.80 ±0.45	4.15 ±0.48	4.30 ±0.56	4.14 ±0.32
159	metab_18361	Cotinine glucuronide	Nucleosides, nucleotides, and analogues	Pyrimidine nucleotides	Pyrimidine ribonucleotides	397.124	M+FA-H	C16H20N2O7	2.3304	0.02211	2.79 ±0.02	3.00 ±0.52	3.22 ±0.47	2.81 ±0.08	3.11 ±0.41
112	metab_16526	Crustecdysone	Lipids and lipid-like molecules	Steroids and steroid derivatives	Bile acids, alcohols and derivatives	501.281	M+Na-2H	C27H44O7	6.0004	0.008786	3.05 ±0.76	4.15 ±0.84	4.75 ±0.29	4.68 ±0.45	4.40 ±0.81
195	metab_20130	Cystathionine	Organic acids and derivatives	Carboxylic acids and derivatives	Amino acids, peptides, and analogues	221.059	M-H	C7H14N2O4S	0.5717	0.004462	4.90 ±0.15	5.10 ±0.23	5.29 ±0.23	5.32 ±0.12	4.26 ±0.78
451	metab_8517	Cysteinyl-Hydroxyproline	Organic acids and derivatives	Carboxylic acids and derivatives	Amino acids, peptides, and analogues	276.1	M+ACN+H	C8H14N2O4S	1.7045	0.007406	5.82 ±0.23	5.40 ±0.30	5.50 ±0.16	5.36 ±0.20	5.26 ±0.20
470	metab_8993	Cytidine diphosphate choline (CDPcholine)	-	-	-	489.113	M+H	C14H26N4O11P2	0.6416	0.003373	5.58 ±0.21	5.51 ±0.31	5.76 ±0.18	5.39 ±0.19	4.85 ±0.53
216	metab_2436	Cytosine	Organoheterocyclic compounds	Diazines	Pyrimidines and pyrimidine derivatives	112.05	M+H	C4H5N3O	1.1756	0.04429	5.73 ±0.10	5.69 ±0.15	5.51 ±0.13	5.56 ±0.19	5.72 ±0.14
481	metab_9334	Dehydrovomifoliol	Lipids and lipid-like molecules	Prenol lipids	Sesquiterpenoids	223.132	M+H	C13H18O3	6.4811	0.0224	4.41 ±0.38	4.89 ±0.09	4.54 ±0.31	4.71 ±0.49	4.95 ±0.19
351	metab_6162	Deoxycholic acid glycine conjugate	Lipids and lipid-like molecules	Steroids and steroid derivatives	Bile acids, alcohols and derivatives	414.299	M+H-2H2O	C26H43NO5	6.0071	0.0009299	3.96 ±0.34	4.87 ±0.28	4.89 ±0.22	4.90 ±0.59	5.40 ±0.19
110	metab_16489	Desglucocheirotoxin	Lipids and lipid-like molecules	Steroids and steroid derivatives	Steroid lactones	595.28	M+FA-H	C29H42O10	6.0151	0.001283	4.27 ±0.37	4.97 ±0.28	4.95 ±0.29	4.88 ±0.43	5.47 ±0.21
245	metab_2961	Desoxylimonin	Lipids and lipid-like molecules	Steroids and steroid derivatives	Steroid lactones	477.185	M+Na	C26H30O7	2.3678	0.003247	3.83 ±0.34	4.58 ±0.54	4.48 ±0.39	4.56 ±0.29	4.91 ±0.30
78	metab_15726	DG(13:0/16:0/0:0)	Lipids and lipid-like molecules	Glycerolipids	Diradylglycerols	547.436	M+Na-2H	C32H62O5	6.5843	0.00129	5.42 ±0.21	6.02 ±0.07	5.93 ±0.07	5.88 ±0.20	6.13 ±0.23
244	metab_296	DG(15:0/18:4(6Z,9Z,12Z,15Z)/0:0)	Lipids and lipid-like molecules	Fatty Acyls	Lineolic acids and derivatives	575.465	M+H-H2O, M+H, M+H-2H2O	C36H62O5	6.5882	0.0419	6.85 ±0.31	7.23 ±0.12	7.20 ±0.19	7.24 ±0.22	7.25 ±0.15
298	metab_4418	DG(16:1(9Z)/18:2(9Z,12Z)/0:0)	Lipids and lipid-like molecules	Fatty Acyls	Lineolic acids and derivatives	613.48	M+Na	C37H66O5	6.6149	0.04946	5.30 ±0.56	4.36 ±0.69	3.29 ±1.39	4.28 ±1.27	4.96 ±0.36
85	metab_15972	DG(16:1(9Z)/18:3(6Z,9Z,12Z)/0:0)	Lipids and lipid-like molecules	Fatty Acyls	Lineolic acids and derivatives	633.472	M+FA-H	C37H64O5	6.3703	0.01478	4.61 ±0.36	5.15 ±0.31	5.02 ±0.26	5.10 ±0.46	5.48 ±0.40
302	metab_5171	DG(18:1(11Z)/18:2(9Z,12Z)/0:0)	Lipids and lipid-like molecules	Fatty Acyls	Lineolic acids and derivatives	601.517	M+H-H2O	C39H70O5	7.3547	0.01398	6.05 ±0.19	5.60 ±0.33	5.52 ±0.32	5.33 ±0.54	5.36 ±0.56
304	metab_5197	DG(18:1(11Z)/18:3(9Z,12Z,15Z)/0:0)	Lipids and lipid-like molecules	Fatty Acyls	Lineolic acids and derivatives	599.501	M+H-H2O	C39H68O5	7.1702	0.01688	7.06 ±0.05	6.85 ±0.18	6.87 ±0.11	6.82 ±0.22	6.94 ±0.11
326	metab_5685	DG(18:4(6Z,9Z,12Z,15Z)/22:5(4Z,7Z,10Z,13Z,16Z)/0:0)	Lipids and lipid-like molecules	Glycerolipids	Diradylglycerols	701.457	M+K	C43H66O5	6.258	0.01777	6.19 ±0.34	5.28 ±0.57	5.47 ±0.52	5.49 ±0.67	5.79 ±0.15
189	metab_19671	D-Glycerate 2-phosphate	Organic oxygen compounds	Organooxygen compounds	Carbohydrates and carbohydrate conjugates	184.984	M-H	C3H7O7P	0.6162	0.01579	6.16 ±0.25	6.18 ±0.15	6.47 ±0.05	6.10 ±0.28	6.19 ±0.14
48	metab_13570	DIHYDRO-beta-TUBAIC ACID	-	-	-	235.096	M-H	C13H16O4	6.0848	0.03408	4.41 ±0.04	4.43 ±0.05	4.45 ±0.08	4.37 ±0.07	4.27 ±0.09
54	metab_13776	Dihydroceramide	Lipids and lipid-like molecules	Sphingolipids	Ceramides	350.269	M+Na-2H	C19H39NO3	6.2863	0.008769	4.68 ±0.22	5.07 ±0.36	5.17 ±0.12	5.29 ±0.23	5.32 ±0.26
438	metab_8277	Dihydrodeoxy-8-epiaustdiol	Organoheterocyclic compounds	Azaphilones	Not Available	240.122	M+NH4	C12H14O4	1.9509	0.04028	4.72 ±0.11	4.50 ±0.09	4.66 ±0.12	4.55 ±0.24	4.58 ±0.09
100	metab_16282	Dihydrojasmonic acid	Lipids and lipid-like molecules	Fatty Acyls	Lineolic acids and derivatives	211.133	M-H	C12H20O3	6.134	0.04228	5.43 ±0.07	5.47 ±0.03	5.42 ±0.05	5.50 ±0.04	5.51 ±0.07
207	metab_2223	DIMBOA-Glc	Organic oxygen compounds	Organooxygen compounds	Carbohydrates and carbohydrate conjugates	418.075	M+2Na-H	C15H19NO10	0.6348	0.008415	5.53 ±0.08	5.31 ±0.18	5.32 ±0.13	5.28 ±0.09	5.32 ±0.07
36	metab_13255	Dioscorine	Organoheterocyclic compounds	Azaspirodecane derivatives	Not Available	266.139	M+FA-H	C13H19NO2	5.8539	0.002911	3.33 ±0.72	4.11 ±0.73	3.94 ±0.30	4.22 ±0.96	4.74 ±0.15
1	metab_10149	DL-2-hydroxy stearic acid	-	-	-	299.258	M-H, M+Na-2H	C18H36O3	6.5159	0.02112	4.96 ±0.23	4.97 ±0.09	4.74 ±0.13	4.85 ±0.17	5.02 ±0.10
474	metab_9035	DL-Citrulline	Organic acids and derivatives	Carboxylic acids and derivatives	Amino acids, peptides, and analogues	176.102	M+H	C6H13N3O3	0.6214	0.005974	4.80 ±0.40	4.41 ±0.25	4.32 ±0.19	4.28 ±0.62	5.21 ±0.30
385	metab_7	D-Mannitol	Organic oxygen compounds	Organooxygen compounds	Carbohydrates and carbohydrate conjugates	183.086	M+H-H2O, M+H, M+NH4, M+Na, M+K, M+H-2H2O	C6H14O6	0.6281	0.02159	7.77 ±0.07	7.63 ±0.17	7.64 ±0.06	7.62 ±0.06	7.62 ±0.05
196	metab_20133	Dodecanedioic acid	Lipids and lipid-like molecules	Fatty Acyls	Fatty acids and conjugates	229.144	M-H	C12H22O4	5.7918	0.001263	5.57 ±0.19	5.57 ±0.09	5.34 ±0.07	5.40 ±0.12	5.28 ±0.04
7	metab_1058	Dodecanoylcarnitine	Lipids and lipid-like molecules	Fatty Acyls	Fatty acid esters	344.278	M+H, M+Na	C19H37NO4	5.9729	0.002596	4.10 ±1.04	3.77 ±0.61	3.46 ±0.19	3.49 ±0.31	5.26 ±0.51
122	metab_16863	E-3179	Benzenoids	Benzene and substituted derivatives	Biphenyls and derivatives	465.147	M+FA-H	C22H21ClN6O	5.7988	0.0003709	4.73 ±0.34	3.93 ±0.14	3.77 ±0.24	3.17 ±0.39	3.56 ±0.51
276	metab_3681	Epi-4'-hydroxyjasmonic acid	-	-	-	227.126	M+H	C12H18O4	4.6981	0.03047	4.37 ±0.24	4.14 ±0.19	3.89 ±0.43	4.44 ±0.25	4.32 ±0.27
274	metab_3678	Epijasminoside A	Organic oxygen compounds	Organooxygen compounds	Carbohydrates and carbohydrate conjugates	372.2	M+ACN+H	C16H26O7	4.6777	0.01274	4.06 ±0.30	4.76 ±0.30	5.02 ±0.19	4.87 ±0.66	4.98 ±0.33
419	metab_7565	Eremopetasidione	Lipids and lipid-like molecules	Prenol lipids	Sesquiterpenoids	254.174	M+NH4	C14H20O3	2.8319	0.01494	3.93 ±0.38	3.54 ±0.62	3.61 ±0.81	2.86 ±0.02	3.28 ±0.51
55	metab_13781	Eriojaposide B	Lipids and lipid-like molecules	Fatty Acyls	Fatty acyl glycosides	561.254	M+FA-H	C25H40O11	6.2863	0.01732	5.33 ±0.18	4.22 ±0.68	4.51 ±0.73	4.27 ±0.84	4.16 ±0.30
129	metab_17079	Erysopine	Alkaloids and derivatives	Erythrina alkaloids	Erythrinanes	330.134	M+FA-H	C17H19NO3	5.2653	0.04885	4.63 ±0.23	4.46 ±0.25	4.37 ±0.19	4.23 ±0.19	4.33 ±0.14
111	metab_16513	Erythroskyrin	Organoheterocyclic compounds	Furofurans	Not Available	436.212	M-H2O-H	C26H33NO6	6.0075	0.006076	4.93 ±0.31	4.80 ±0.32	4.37 ±0.29	4.39 ±0.43	4.18 ±0.45
234	metab_2704	Ethyl glucuronide	Organic oxygen compounds	Organooxygen compounds	Carbohydrates and carbohydrate conjugates	264.107	M+ACN+H	C8H14O7	1.9509	0.04382	5.02 ±0.13	4.85 ±0.10	5.03 ±0.12	4.83 ±0.15	4.96 ±0.13
268	metab_3510	Europine	-	-	-	330.19	M+H	C16H27NO6	3.9543	0.03669	3.22 ±0.17	3.49 ±0.36	3.54 ±0.60	3.13 ±0.02	3.64 ±0.39
317	metab_5435	Fasciculic acid A	Lipids and lipid-like molecules	Prenol lipids	Triterpenoids	603.421	M+H-H2O	C36H60O8	6.4676	0.004199	4.90 ±0.40	5.68 ±0.20	5.15 ±0.33	5.32 ±0.46	5.73 ±0.37
155	metab_18131	Flavin adenine dinucleotide (FAD)	-	-	-	784.149	M-H	C27H33N9O15P2	2.6646	0.01061	5.83 ±0.16	5.79 ±0.07	5.57 ±0.11	5.68 ±0.05	5.76 ±0.11
164	metab_18858	Gamma-Glutaminyl-4-hydroxybenzene	Organic acids and derivatives	Carboxylic acids and derivatives	Amino acids, peptides, and analogues	219.077	M-H2O-H	C11H14N2O4	1.9492	0.01568	4.15 ±0.30	4.04 ±0.17	4.65 ±0.32	4.61 ±0.41	4.58 ±0.35
224	metab_2565	Gamma-Glutamyl-beta-aminopropiononitrile	Organic acids and derivatives	Carboxylic acids and derivatives	Amino acids, peptides, and analogues	200.102	M+H	C8H13N3O3	1.7318	0.01264	4.85 ±0.10	4.47 ±0.36	4.79 ±0.20	4.50 ±0.20	4.68 ±0.14
151	metab_17944	Gamma-Glutamylphenylalanine	Organic acids and derivatives	Carboxylic acids and derivatives	Amino acids, peptides, and analogues	293.113	M-H	C14H18N2O5	3.0735	0.006087	3.98 ±0.16	3.95 ±0.12	3.97 ±0.14	3.89 ±0.14	4.27 ±0.13
402	metab_7339	Gamma-Glutamyltyrosine	Organic acids and derivatives	Carboxylic acids and derivatives	Amino acids, peptides, and analogues	293.115	M+H-H2O	C14H18N2O6	3.2565	0.006868	5.25 ±0.12	4.86 ±0.18	5.05 ±0.17	4.77 ±0.28	4.89 ±0.28
306	metab_5238	Gamma-Tocotrienol	Lipids and lipid-like molecules	Prenol lipids	Quinone and hydroquinone lipids	393.314	M+H-H2O	C28H42O2	6.8141	0.005709	5.12 ±0.31	5.29 ±0.18	5.12 ±0.20	5.31 ±0.32	5.60 ±0.08
293	metab_4177	Ganoderic acid theta	Lipids and lipid-like molecules	Prenol lipids	Triterpenoids	513.281	M+H-H2O	C30H42O8	6.1492	0.001599	4.70 ±0.62	4.86 ±0.36	4.29 ±0.43	5.61 ±0.35	5.46 ±0.25
457	metab_871	Gardoside	-	-	-	375.129	M+H, M+Na	C16H22O10	3.4488	0.003654	4.42 ±0.46	4.67 ±0.22	4.70 ±0.20	4.85 ±0.18	5.25 ±0.15
171	metab_19353	GDP-L-fucose	Nucleosides, nucleotides, and analogues	Purine nucleotides	Purine nucleotide sugars	588.074	M-H	C16H25N5O15P2	1.1766	0.0007096	5.69 ±0.21	5.40 ±0.30	5.79 ±0.12	5.16 ±0.36	4.50 ±0.49
176	metab_19471	GDP-Man	-	-	-	604.069	M-H	C16H25N5O16P2	0.9799	0.0003048	6.38 ±0.11	5.73 ±0.63	6.27 ±0.33	4.35 ±0.87	3.76 ±1.10
395	metab_7157	Genipic acid	Organoheterocyclic compounds	Dihydrofurans	Not Available	185.08	M+H	C9H12O4	3.6333	0.02124	4.94 ±0.11	4.82 ±0.14	4.92 ±0.05	4.79 ±0.08	4.78 ±0.08
259	metab_3181	Glutamylphenylalanine	Organic acids and derivatives	Carboxylic acids and derivatives	Amino acids, peptides, and analogues	259.107	M+H-2H2O	C14H18N2O5	2.9141	0.0004793	5.34 ±0.14	5.57 ±0.20	5.53 ±0.17	5.76 ±0.15	5.96 ±0.12
8	metab_108	Glutathione, oxidized	Organic acids and derivatives	Carboxylic acids and derivatives	Amino acids, peptides, and analogues	307.082	M+2H, M+Na, M+H	C20H32N6O12S2	1.7593	0.02476	5.53 ±0.70	5.14 ±0.63	5.61 ±0.60	4.80 ±0.22	5.29 ±0.33
495	metab_9563	Glycerophosphocholine	Lipids and lipid-like molecules	Glycerophospholipids	Glycerophosphocholines	302.1	M+Cl, M+FA-H	C8H20NO6P	0.6095	0.0155	6.15 ±0.07	6.28 ±0.07	6.28 ±0.07	6.25 ±0.17	6.32 ±0.05
355	metab_6187	Glycinoeclepin A	Lipids and lipid-like molecules	Fatty Acyls	Fatty acids and conjugates	464.26	M+NH4	C25H34O7	5.9866	0.00116	3.59 ±1.10	4.73 ±0.55	3.96 ±0.90	4.73 ±0.69	5.27 ±0.06
361	metab_6327	Glycochenodeoxycholic acid	-	-	-	472.301	M+H	C26H42NNaO5	5.891	0.0001688	2.51 ±0.96	4.19 ±0.42	4.59 ±0.15	4.75 ±0.61	5.14 ±0.30
214	metab_2385	Glycylproline	Organic acids and derivatives	Carboxylic acids and derivatives	Amino acids, peptides, and analogues	173.091	M+H	C7H12N2O3	1.0179	0.003042	5.15 ±0.10	5.20 ±0.05	4.99 ±0.07	5.10 ±0.10	5.00 ±0.10
443	metab_8351	Guanidylic acid (guanosine monophosphate)	-	-	-	364.064	M+H	C10H14N5O8P	1.8893	0.02078	4.98 ±0.16	5.20 ±0.29	4.92 ±0.27	5.36 ±0.47	5.44 ±0.19
463	metab_8775	Guanosine 5'-diphosphate (GDP)	-	-	-	444.03	M+H	C10H15N5O11P2	0.9767	0.000329	5.70 ±0.13	5.11 ±0.60	5.67 ±0.35	3.84 ±0.64	3.69 ±0.77
16	metab_11148	Guanosine diphosphate mannose	Nucleosides, nucleotides, and analogues	Purine nucleotides	Purine nucleotide sugars	586.058	M-H2O-H	C16H25N5O16P2	1.1629	0.001138	5.66 ±0.15	5.52 ±0.36	5.64 ±0.18	4.88 ±0.54	4.44 ±0.38
186	metab_19638	Guanosine monophosphate	Nucleosides, nucleotides, and analogues	Purine nucleotides	Purine ribonucleotides	398.025	M+Cl	C10H14N5O8P	0.6363	0.01187	5.44 ±0.28	5.60 ±0.13	5.27 ±0.15	5.60 ±0.16	5.73 ±0.18
123	metab_16934	Harmine	Alkaloids and derivatives	Harmala alkaloids	Not Available	257.092	M+FA-H	C13H12N2O	5.7033	0.001976	3.40 ±0.74	3.90 ±0.11	4.24 ±0.13	4.04 ±0.20	3.11 ±0.66
384	metab_6948	Homoanserine	Organic acids and derivatives	Peptidomimetics	Hybrid peptides	277.127	M+Na	C11H18N4O3	4.255	0.01274	4.42 ±0.36	3.93 ±0.37	4.01 ±0.19	3.65 ±0.36	3.59 ±0.35
285	metab_3964	Hovenidulcioside B1	Lipids and lipid-like molecules	Prenol lipids	Terpene glycosides	868.472	2M+3H2O+2H	C44H70O16	5.8365	0.005538	5.14 ±0.24	5.23 ±0.10	4.92 ±0.16	5.19 ±0.04	5.30 ±0.10
434	metab_8054	Hyaluronic acid	Organic oxygen compounds	Organooxygen compounds	Carbohydrates and carbohydrate conjugates	398.133	M+H	H2O.[C14H21NO11]n	2.1084	0.008059	3.57 ±0.44	3.44 ±0.14	4.05 ±0.41	4.19 ±0.48	4.45 ±0.55
251	metab_3043	HYDROLYSIS PRODUCT OF BUSSEIN	-	-	-	649.252	M+H	C32H40O14	2.5393	0.008352	5.26 ±0.37	5.74 ±0.16	5.71 ±0.13	5.98 ±0.40	6.01 ±0.24
162	metab_18636	Hydroxynalidixic acid	Organoheterocyclic compounds	Diazanaphthalenes	Naphthyridines	229.061	M-H2O-H	C12H12N2O4	2.0835	0.008383	2.45 ±0.02	3.29 ±0.53	2.89 ±0.69	3.62 ±0.86	3.29 ±0.83
161	metab_18499	Hydroxyphenylacetylglycine	Organic acids and derivatives	Carboxylic acids and derivatives	Amino acids, peptides, and analogues	254.066	M+FA-H	C10H11NO4	2.1671	0.04445	2.91 ±0.40	3.22 ±0.53	3.56 ±0.24	3.16 ±0.19	3.27 ±0.50
220	metab_2471	Hypoxanthine	Organoheterocyclic compounds	Imidazopyrimidines	Purines and purine derivatives	137.045	M+H	C5H4N4O	1.3266	0.0439	6.51 ±0.17	6.51 ±0.28	6.32 ±0.28	6.44 ±0.26	6.13 ±0.14
482	metab_9337	Iaa	Organoheterocyclic compounds	Azoles	Imidazoles	176.07	M+H	C10H9NO2	5.1156	0.0115	4.18 ±0.08	3.87 ±0.07	3.94 ±0.14	3.97 ±0.23	3.87 ±0.10
250	metab_3015	Indole-3-acetamide	Organoheterocyclic compounds	Indoles and derivatives	Indoles	175.086	M+H	C10H10N2O	2.4913	0.006973	3.22 ±0.43	3.50 ±0.17	3.15 ±0.34	3.52 ±0.47	3.82 ±0.13
156	metab_18138	Indolylacryloylglycine	Organic acids and derivatives	Carboxylic acids and derivatives	Amino acids, peptides, and analogues	289.082	M+FA-H	C13H12N2O3	2.6646	0.01214	3.33 ±0.67	3.74 ±0.62	4.13 ±0.41	3.28 ±0.55	2.84 ±0.45
60	metab_14046	Isofucosterol 3-O-[6-O-(9-Octadecenoyl)-b-D-glucopyranoside]	Lipids and lipid-like molecules	Steroids and steroid derivatives	Stigmastanes and derivatives	883.665	M+FA-H	C53H90O7	6.6003	0.02105	4.94 ±0.79	5.74 ±0.30	5.57 ±0.31	5.42 ±0.95	5.90 ±0.20
444	metab_838	Isoleucyl-Tyrosine	Organic acids and derivatives	Carboxylic acids and derivatives	Amino acids, peptides, and analogues	327.19	M+H-2H2O, M+CH3OH+H	C15H22N2O4	3.1059	0.03359	4.18 ±0.20	3.85 ±0.53	3.93 ±0.30	3.14 ±0.79	3.64 ±0.73
428	metab_7762	Isopentyl beta-D-glucoside	Lipids and lipid-like molecules	Fatty Acyls	Fatty acyl glycosides	292.174	M+ACN+H	C11H22O6	2.505	0.03451	3.92 ±0.46	4.51 ±0.57	4.69 ±0.56	3.90 ±0.36	4.44 ±0.40
426	metab_7709	Isopropyl beta-D-glucoside	Organic oxygen compounds	Organooxygen compounds	Carbohydrates and carbohydrate conjugates	187.096	M+H-2H2O	C9H18O6	2.5873	0.0072	4.70 ±0.08	4.65 ±0.04	4.64 ±0.03	4.56 ±0.06	4.61 ±0.05
313	metab_5338	Jasmone	Organic oxygen compounds	Organooxygen compounds	Carbonyl compounds	165.127	M+H	C11H16O	6.5951	0.02582	4.43 ±0.36	4.87 ±0.09	4.77 ±0.17	4.79 ±0.32	4.91 ±0.12
226	metab_2584	Kainic acid	-	-	-	214.107	M+H	C10H15NO4	1.7593	0.001954	5.20 ±0.09	5.09 ±0.05	5.18 ±0.04	5.08 ±0.06	5.05 ±0.03
483	metab_9341	Kanokoside A	Organic acids and derivatives	Carboxylic acids and derivatives	Amino acids, peptides, and analogues	441.174	M+H-2H2O	C21H32O12	0.5948	0.007295	5.21 ±0.28	5.51 ±0.24	5.64 ±0.16	5.34 ±0.16	5.69 ±0.20
447	metab_8462	L-4-Hydroxy-3-methoxy-a-methylphenylalanine	-	-	-	226.107	M+H	C11H15NO4	1.773	0.001261	6.16 ±0.08	5.94 ±0.08	6.06 ±0.10	5.88 ±0.06	6.03 ±0.11
19	metab_11187	L-4-Hydroxyglutamate semialdehyde	Organic acids and derivatives	Carboxylic acids and derivatives	Amino acids, peptides, and analogues	128.034	M-H2O-H	C5H9NO4	1.3754	0.01053	5.91 ±0.08	5.95 ±0.16	6.06 ±0.09	5.96 ±0.09	6.17 ±0.09
191	metab_1976	L-Arabinitol	Organic oxygen compounds	Organooxygen compounds	Carbohydrates and carbohydrate conjugates	153.075	M+H-H2O, M+H	C5H12O5	0.6348	0.0002093	5.64 ±0.11	5.13 ±0.45	5.16 ±0.20	4.85 ±0.26	4.27 ±0.42
202	metab_2183	L-aspartic Acid	Organic acids and derivatives	Carboxylic acids and derivatives	Amino acids, peptides, and analogues	134.044	M+H	C4H7NO4	0.5813	0.003854	4.96 ±0.27	4.87 ±0.23	5.25 ±0.25	5.37 ±0.17	5.49 ±0.30
205	metab_2204	L-Carnitine	Organic nitrogen compounds	Organonitrogen compounds	Quaternary ammonium salts	162.112	M+H	C7H15NO3	0.6079	0.004199	6.88 ±0.03	6.96 ±0.07	7.03 ±0.05	6.97 ±0.08	6.99 ±0.02
40	metab_13429	L-Dopa	Organic acids and derivatives	Carboxylic acids and derivatives	Amino acids, peptides, and analogues	196.06	M-H	C9H11NO4	5.9864	0.04228	4.02 ±0.14	4.34 ±0.29	4.36 ±0.17	4.27 ±0.17	4.06 ±0.25
225	metab_2577	Leucylproline	Organic acids and derivatives	Carboxylic acids and derivatives	Amino acids, peptides, and analogues	273.118	M+2Na-H	C11H20N2O3	1.7456	0.000293	4.47 ±0.17	4.75 ±0.28	5.01 ±0.17	5.07 ±0.11	5.34 ±0.14
352	metab_6163	Leukotriene B4-3-aminopropylamide	-	-	-	393.31	M+H	C23H40N2O3	6.0071	0.0006107	3.71 ±0.02	4.24 ±0.34	4.17 ±0.40	4.39 ±0.39	5.09 ±0.33
105	metab_16441	Leukotriene C5	Organic acids and derivatives	Carboxylic acids and derivatives	Amino acids, peptides, and analogues	644.258	M+Na-2H	C30H45N3O9S	6.043	0.01624	6.30 ±0.05	6.26 ±0.03	6.29 ±0.02	6.24 ±0.08	6.18 ±0.07
148	metab_17866	Leukotriene E3	Lipids and lipid-like molecules	Fatty Acyls	Eicosanoids	486.256	M+FA-H	C23H39NO5S	3.2905	0.01232	4.03 ±0.32	3.57 ±0.70	2.93 ±0.27	4.25 ±0.86	3.22 ±0.40
257	metab_3146	Leukotriene F4	Lipids and lipid-like molecules	Fatty Acyls	Eicosanoids	607.241	M+K	C28H44N2O8S	2.8044	0.006322	4.19 ±0.27	4.70 ±0.28	4.63 ±0.34	5.11 ±0.26	4.86 ±0.37
484	metab_9343	Levan	Organic oxygen compounds	Organooxygen compounds	Carbohydrates and carbohydrate conjugates	546.201	M+ACN+H	C18H32O16	0.6757	0.0006525	6.28 ±0.14	6.04 ±0.16	6.14 ±0.11	5.87 ±0.18	5.61 ±0.20
168	metab_19164	L-Glutamic gamma-semialdehyde	Organic acids and derivatives	Carboxylic acids and derivatives	Amino acids, peptides, and analogues	176.056	M+FA-H	C5H9NO3	1.7246	0.01445	2.90 ±0.48	3.29 ±0.65	3.05 ±0.48	3.01 ±0.65	3.72 ±0.11
204	metab_2193	L-Glutamine	Organic acids and derivatives	Carboxylic acids and derivatives	Amino acids, peptides, and analogues	147.076	M+H	C5H10N2O3	0.588	0.04477	6.19 ±0.57	6.30 ±0.57	7.00 ±0.23	6.30 ±0.48	6.65 ±0.65
494	metab_9535	L-Hisidine	-	-	-	154.061	M-H, M+Na-2H	C6H9N3O2	0.5647	0.02933	6.23 ±0.19	6.32 ±0.15	6.50 ±0.06	6.41 ±0.10	6.45 ±0.16
296	metab_43	Limocitrin	Phenylpropanoids and polyketides	Flavonoids	Flavones	329.064	M+H-H2O, M+H, M+NH4, M+H-2H2O	C17H14O8	2.0811	0.02601	5.10 ±0.68	5.32 ±0.52	4.64 ±0.55	4.07 ±0.55	4.66 ±0.59
383	metab_6893	Lithocholate 3-O-glucuronide	Lipids and lipid-like molecules	Steroids and steroid derivatives	Steroidal glycosides	585.359	M+CH3OH+H	C30H48O9	4.412	0.005974	4.51 ±0.32	4.92 ±0.19	4.42 ±0.26	4.78 ±0.40	4.96 ±0.12
400	metab_7272	L-phenylalanyl-L-proline	Organic acids and derivatives	Carboxylic acids and derivatives	Amino acids, peptides, and analogues	263.138	M+H	C14H18N2O3	3.3871	0.02003	5.04 ±0.17	5.12 ±0.10	4.79 ±0.10	5.23 ±0.35	4.99 ±0.17
469	metab_8960	L-Proline	Organic acids and derivatives	Carboxylic acids and derivatives	Amino acids, peptides, and analogues	116.07	M+H	C5H9NO2	0.6688	0.01685	7.08 ±0.08	7.16 ±0.02	7.22 ±0.06	7.16 ±0.06	7.18 ±0.05
64	metab_1422	Lubiminol	Lipids and lipid-like molecules	Prenol lipids	Sesquiterpenoids	219.174	M+H-2H2O, 2M+ACN+Na	C15H26O3	6.2921	0.002331	5.42 ±0.21	5.15 ±0.10	5.18 ±0.10	4.98 ±0.17	5.05 ±0.10
496	metab_968	Lumichrome	-	-	-	243.087	M+H, M+Na	C12H10N4O2	4.8749	0.001976	5.00 ±0.24	5.11 ±0.07	5.05 ±0.15	5.18 ±0.08	5.48 ±0.12
75	metab_15573	Lupeoside	Lipids and lipid-like molecules	Prenol lipids	Terpene glycosides	755.446	M+Cl	C41H68O10	6.8944	0.04235	5.14 ±0.28	4.91 ±0.25	4.79 ±0.29	4.84 ±0.79	5.31 ±0.14
63	metab_1421	LysoPA(18:2(9Z,12Z)/0:0)	Lipids and lipid-like molecules	Glycerophospholipids	Glycerophosphates	457.231	M+Na, M+CH3OH+H	C21H39O7P	6.2921	0.02036	5.38 ±0.20	4.79 ±0.47	4.76 ±0.53	4.68 ±1.22	3.89 ±1.25
265	metab_345	LysoPE(0:0/16:0)	Lipids and lipid-like molecules	Glycerophospholipids	Glycerophosphoethanolamines	471.307	M+Na, M+2Na-H, M+NH4	C21H44NO7P	6.3597	0.04973	5.64 ±0.20	5.53 ±0.13	5.41 ±0.13	5.66 ±0.22	5.66 ±0.07
378	metab_6670	LysoPE(0:0/16:1(9Z))	Lipids and lipid-like molecules	Glycerophospholipids	Glycerophosphoethanolamines	484.3	M+CH3OH+H	C21H42NO7P	5.1428	0.001449	3.40 ±0.02	3.66 ±0.36	4.10 ±0.37	4.29 ±0.49	4.69 ±0.31
87	metab_15991	LysoPE(16:0/0:0)	Lipids and lipid-like molecules	Glycerophospholipids	Glycerophosphoethanolamines	452.277	M-H	C21H44NO7P	6.3633	0.04664	5.86 ±0.19	5.57 ±0.29	5.41 ±0.24	5.75 ±0.42	5.74 ±0.11
472	metab_9018	Lyxosylamine	-	-	-	150.076	M+H	C5H11NO4	0.6348	0.04281	4.97 ±0.09	5.16 ±0.19	4.96 ±0.23	5.12 ±0.22	5.24 ±0.14
485	metab_9345	Maltotriose	Organic oxygen compounds	Organooxygen compounds	Carbohydrates and carbohydrate conjugates	487.164	M+H-H2O, M+H, M+NH4, M+K	C18H32O16	0.6552	0.02085	6.52 ±0.03	6.42 ±0.12	6.53 ±0.04	6.50 ±0.04	6.49 ±0.04
46	metab_13540	Marasmal	Organoheterocyclic compounds	Naphthofurans	Not Available	277.107	M-H2O-H	C15H20O6	6.064	0.04266	4.76 ±0.04	4.70 ±0.03	4.72 ±0.02	4.63 ±0.14	4.64 ±0.08
227	metab_2585	Melledonol	Lipids and lipid-like molecules	Prenol lipids	Sesquiterpenoids	240.086	M+2Na	C23H30O8	1.7593	0.03142	4.02 ±0.19	3.98 ±0.12	4.18 ±0.13	3.92 ±0.15	4.10 ±0.11
367	metab_6474	Mesobilirubinogen	Organoheterocyclic compounds	Tetrapyrroles and derivatives	Bilirubins	625.361	M+CH3OH+H	C33H44N4O6	5.7411	0.009702	3.80 ±0.38	4.47 ±0.65	4.25 ±0.67	5.18 ±0.29	4.97 ±0.74
152	metab_17955	Metabolite M6	Benzenoids	Indanes	Not Available	557.293	M+Cl	C30H42N4O4	3.0403	0.02427	3.29 ±0.59	3.71 ±0.86	2.97 ±0.24	4.52 ±0.76	3.42 ±0.58
273	metab_3677	Meteloidine	-	-	-	256.153	M+H	C13H21NO4	4.6574	0.00148	3.22 ±0.37	3.66 ±0.47	3.15 ±0.38	3.80 ±0.43	4.34 ±0.18
432	metab_8004	Methyl (2E)-3-(2-hydroxy-4-methoxyphenyl)prop-2-enoate	Phenylpropanoids and polyketides	Cinnamic acids and derivatives	Hydroxycinnamic acids and derivatives	250.106	M+ACN+H	C11H12O4	2.177	0.04664	2.69 ±0.56	3.67 ±0.43	2.96 ±0.98	3.78 ±0.71	3.61 ±0.91
31	metab_13000	Methyl 4-hydroxybenzoate	Benzenoids	Benzene and substituted derivatives	Benzoic acids and derivatives	151.039	M-H	C8H8O3	5.1607	0.03091	4.33 ±0.06	4.39 ±0.23	4.36 ±0.13	4.20 ±0.07	4.41 ±0.08
258	metab_3166	Methyl gallate	-	-	-	185.044	M+H	C8H8O5	2.8729	0.007865	4.71 ±0.04	4.64 ±0.03	4.64 ±0.06	4.61 ±0.07	4.70 ±0.04
271	metab_3603	Metoprolol acid	-	-	-	268.153	M+H	C14H21NO4	4.3711	0.003405	3.25 ±0.40	4.17 ±0.65	3.38 ±0.58	4.28 ±0.57	4.62 ±0.32
91	metab_16051	MG(18:0/0:0/0:0)	Lipids and lipid-like molecules	Glycerolipids	Monoradylglycerols	393.275	M+Cl	C21H42O4	6.3004	0.0001977	3.07 ±0.03	3.82 ±0.51	3.49 ±0.46	4.26 ±0.28	4.72 ±0.43
89	metab_16027	MG(19:0/0:0/0:0)	Lipids and lipid-like molecules	Glycerolipids	Monoradylglycerols	393.3	M+Na-2H	C22H44O4	6.3284	0.009648	3.48 ±0.51	3.90 ±0.31	4.25 ±0.27	4.15 ±0.29	4.41 ±0.21
418	metab_7564	MG(a-13:0/0:0/0:0)[rac]	Lipids and lipid-like molecules	Glycerolipids	Monoradylglycerols	327.19	M+K	C16H32O4	2.8319	0.007392	3.93 ±0.22	4.17 ±0.62	4.37 ±0.44	3.79 ±0.11	4.55 ±0.42
240	metab_2884	MIDODRINE	Benzenoids	Benzene and substituted derivatives	Methoxybenzenes	255.133	M+H	C12H18N2O4	2.2114	0.01854	3.36 ±0.34	3.51 ±0.32	3.99 ±0.19	3.80 ±0.35	3.47 ±0.33
332	metab_5807	Miltirone	Lipids and lipid-like molecules	Prenol lipids	Diterpenoids	247.147	M+H-2H2O	C19H22O2	6.1902	0.002367	5.30 ±0.26	5.16 ±0.22	5.16 ±0.17	4.83 ±0.16	4.27 ±0.56
24	metab_1170	Mosinone A	Lipids and lipid-like molecules	Fatty Acyls	Fatty alcohols	643.452	M+NH4, M+Na	C37H64O7	6.4943	0.04175	5.60 ±0.85	6.32 ±0.26	5.93 ±0.33	5.90 ±0.56	6.39 ±0.25
309	metab_5325	Myristic acid	Lipids and lipid-like molecules	Fatty Acyls	Fatty acids and conjugates	520.434	2M+ACN+Na	C14H28O2	6.6085	0.01236	4.23 ±0.27	4.65 ±0.17	4.65 ±0.39	4.30 ±0.28	4.79 ±0.31
118	metab_1668	Myxalamid A	-	-	-	416.314	M+H, M+CH3OH+H	C26H41NO3	5.9866	0.005851	5.51 ±0.48	6.16 ±0.20	6.18 ±0.34	6.09 ±0.79	6.60 ±0.11
405	metab_739	N-(2,3-Dihydroxybenzoyl)-L-serine	-	-	-	242.065	M+H-H2O, M+H	C10H11NO6	2.4432	0.03872	0.47 ±0.60	0.62 ±0.50	0.86 ±1.16	2.69 ±1.66	3.22 ±1.55
376	metab_6637	N-(2-Phenylethyl)-acetamide	-	-	-	164.106	M+H	C10H13NO	5.2984	0.03377	4.96 ±0.04	4.93 ±0.07	4.96 ±0.03	4.92 ±0.05	4.88 ±0.02
297	metab_4410	N-(2R-Hydroxyhexadecanoyl)-2S-amino-9-methyl-4E,8E-octadecadiene-1,3R-diol	Lipids and lipid-like molecules	Sphingolipids	Ceramides	566.512	M+H	C35H67NO4	6.6017	0.01868	4.82 ±0.49	4.76 ±0.32	4.30 ±0.33	5.04 ±0.26	5.05 ±0.16
348	metab_6117	N-(4-aminobutyl)-3-(2,4-dihydroxy-5-methoxyphenyl)prop-2-enimidic acid	Phenylpropanoids and polyketides	Cinnamic acids and derivatives	Hydroxycinnamic acids and derivatives	578.32	2M+NH4	C14H20N2O4	6.034	0.04421	6.91 ±0.19	7.08 ±0.22	7.19 ±0.07	7.17 ±0.05	7.09 ±0.14
237	metab_2787	N,N-Dihydroxy-L-phenylalanine	-	-	-	198.075	M+H	C9H11NO4	2.0674	0.004582	5.90 ±0.24	6.28 ±0.21	5.99 ±0.24	5.97 ±0.32	6.45 ±0.15
143	metab_17600	N,O-Bis-(trimethylsilyl)phenylalanine	-	-	-	354.155	M+FA-H	C15H27NO2Si2	3.8813	0.03824	4.82 ±0.10	4.74 ±0.19	4.68 ±0.09	4.62 ±0.10	4.74 ±0.08
121	metab_16829	N,O-Didesmethylvenlafaxine glucuronide	Organic oxygen compounds	Organooxygen compounds	Carbohydrates and carbohydrate conjugates	406.186	M-H2O-H	C21H31NO8	5.8382	0.01202	4.73 ±0.33	4.88 ±0.16	4.77 ±0.16	4.77 ±0.13	4.30 ±0.22
445	metab_8399	N-[(2S,3R,4R,5R,6R)-2,4,5-trihydroxy-6-(hydroxymethyl)oxan-3-yl]acetamide	Organic oxygen compounds	Organooxygen compounds	Carbohydrates and carbohydrate conjugates	204.086	M+H-H2O	C8H15NO6	1.8482	0.0005626	4.89 ±0.04	4.77 ±0.04	4.77 ±0.04	4.71 ±0.03	4.78 ±0.04
127	metab_16988	N-[2-(3,4-dimethoxyphenyl)ethyl]-3-(3-hydroxy-4-methoxyphenyl)propanimidic acid	Benzenoids	Phenols	Methoxyphenols	404.17	M+FA-H	C20H25NO5	5.5581	0.001727	5.22 ±0.15	5.16 ±0.14	5.14 ±0.13	4.96 ±0.15	4.83 ±0.12
192	metab_1997	N6,N6,N6-Trimethyl-L-lysine	Organic acids and derivatives	Carboxylic acids and derivatives	Amino acids, peptides, and analogues	189.159	M+H, M+K	C9H20N2O2	0.554	0.000862	5.95 ±0.20	6.12 ±0.09	6.22 ±0.06	6.15 ±0.10	6.31 ±0.07
211	metab_2358	N-Acetyl-6-O-L-fucosyl-D-glucosamine	Lipids and lipid-like molecules	Fatty Acyls	Fatty acyl glycosides	409.18	M+ACN+H	C14H25NO10	0.9767	0.002939	3.69 ±0.44	4.18 ±0.36	4.80 ±0.18	4.42 ±0.70	4.86 ±0.34
197	metab_20136	N-Acetyl-alpha-D-glucosamine 1-phosphate	Organic oxygen compounds	Organooxygen compounds	Carbohydrates and carbohydrate conjugates	300.048	M-H	C8H16NO9P	0.6162	0.00919	7.07 ±0.10	7.14 ±0.11	7.02 ±0.06	7.25 ±0.08	7.25 ±0.18
154	metab_18095	N-Acetyl-DL-methionine	-	-	-	190.053	M-H	C7H13NO3S	2.7327	0.009276	4.68 ±0.14	4.85 ±0.12	4.56 ±0.04	4.88 ±0.23	4.71 ±0.12
486	metab_9346	N-Acetylglucosamine	Organic oxygen compounds	Organooxygen compounds	Carbohydrates and carbohydrate conjugates	204.086	M+H-H2O, M+H	C8H15NO6	0.6757	0.006503	6.75 ±0.08	6.67 ±0.05	6.58 ±0.05	6.62 ±0.07	6.65 ±0.03
255	metab_3087	N-Acetylmannosamine	Organic oxygen compounds	Organooxygen compounds	Carbohydrates and carbohydrate conjugates	244.081	M+Na	C8H15NO6	2.6421	0.002441	4.27 ±0.61	5.21 ±0.45	4.66 ±0.50	4.63 ±0.84	5.72 ±0.31
174	metab_19413	Nalpha-Acetyl-L-glutamine	-	-	-	187.071	M-H	C7H12N2O4	1.0639	0.0003665	3.84 ±0.15	4.33 ±0.19	4.12 ±0.20	3.83 ±0.17	4.40 ±0.16
409	metab_7452	N-Benzylphthalimide	-	-	-	238.085	M+H	C15H11NO2	3.0242	0.01098	3.50 ±0.44	4.18 ±0.31	4.38 ±0.22	4.07 ±0.40	3.64 ±0.46
282	metab_3862	N-cis-tetradec-9Z-enoyl-L-Homoserine lactone	-	-	-	310.236	M+H	C18H31NO3	5.6115	0.001441	3.30 ±0.35	4.05 ±0.54	3.85 ±0.34	4.63 ±0.49	4.58 ±0.44
401	metab_7308	N-D-Glucosylarylamine	-	-	-	256.117	M+H	C12H17NO5	3.3249	0.02388	3.91 ±0.27	3.96 ±0.40	3.67 ±0.33	3.35 ±0.31	3.78 ±0.28
294	metab_4196	N-docosahexaenoyl GABA	Organic acids and derivatives	Carboxylic acids and derivatives	Amino acids, peptides, and analogues	414.299	M+H	C26H39NO3	6.1833	0.001333	3.39 ±0.98	4.46 ±0.75	4.84 ±0.45	4.50 ±1.16	5.42 ±0.17
228	metab_2624	Neotussilagine	Organoheterocyclic compounds	Pyrrolizidines	Not Available	200.127	M+H	C10H17NO3	1.8345	0.01357	4.57 ±0.07	4.41 ±0.04	4.50 ±0.07	4.42 ±0.06	4.47 ±0.09
468	metab_8902	Nepsilon-Acetyl-L-lysine	Organic acids and derivatives	Carboxylic acids and derivatives	Amino acids, peptides, and analogues	189.123	M+H	C8H16N2O3	0.6891	0.00192	5.17 ±0.10	5.16 ±0.18	5.21 ±0.11	4.97 ±0.11	4.96 ±0.03
208	metab_2259	Niacinamide	Organoheterocyclic compounds	Pyridines and derivatives	Pyridinecarboxylic acids and derivatives	123.055	M+H	C6H6N2O	0.6826	0.001432	6.43 ±0.06	6.43 ±0.06	6.48 ±0.06	6.29 ±0.08	6.20 ±0.16
170	metab_19252	Nicotinamide adenine dinucleotide (NAD)	-	-	-	662.101	M-H	C21H27N7O14P2	1.5082	0.004362	5.59 ±0.64	3.70 ±0.91	3.31 ±0.44	3.13 ±0.02	3.15 ±0.02
172	metab_19377	Nicotinamide Adenine Dinucleotide Phosphate (NADP+)	-	-	-	742.067	M-H	C21H28N7O17P3	1.1278	0.001946	5.72 ±0.18	5.48 ±0.15	5.45 ±0.17	5.14 ±0.25	5.20 ±0.20
248	metab_2990	Nicotinamide riboside	Organic oxygen compounds	Organooxygen compounds	Carbohydrates and carbohydrate conjugates	256.107	M+H	C11H15N2O5+	2.4226	0.01948	4.49 ±0.30	5.20 ±0.21	4.35 ±0.49	4.73 ±1.08	5.24 ±0.35
239	metab_2846	Nicotinate D-ribonucleoside	-	-	-	256.081	M+H	C11H13NO6	2.1633	0.01675	3.61 ±0.66	4.20 ±0.43	4.63 ±0.26	4.22 ±0.14	4.40 ±0.44
183	metab_19595	N-Methylglutamic acid	Organic acids and derivatives	Carboxylic acids and derivatives	Amino acids, peptides, and analogues	160.06	M-H	C6H11NO4	0.6775	0.02683	4.83 ±0.23	5.04 ±0.17	5.13 ±0.07	4.92 ±0.08	4.92 ±0.21
41	metab_13431	N-Monodemethylolopatadine	Organoheterocyclic compounds	Benzoxepines	Dibenzoxepines	368.149	M+FA-H	C20H21NO3	5.9864	0.02025	4.80 ±0.41	4.50 ±0.58	3.93 ±0.45	3.78 ±0.56	3.73 ±0.58
150	metab_17911	N-Monodesmethyl-rizatriptan	Organoheterocyclic compounds	Indoles and derivatives	Tryptamines and derivatives	330.155	M+FA-H	C15H19N5O	3.1498	0.02273	4.71 ±0.07	4.66 ±0.12	4.64 ±0.09	4.49 ±0.11	4.65 ±0.05
346	metab_6082	Nonadecanoic acid	Lipids and lipid-like molecules	Fatty Acyls	Fatty acids and conjugates	316.32	M+NH4	C19H38O2	6.0544	0.006804	6.20 ±0.05	6.12 ±0.04	6.14 ±0.04	6.08 ±0.06	6.06 ±0.06
126	metab_16969	Norcapsaicin	Benzenoids	Phenols	Methoxyphenols	272.165	M-H2O-H	C17H25NO3	5.6186	0.0004955	4.88 ±0.18	4.64 ±0.21	4.56 ±0.13	4.08 ±0.38	4.26 ±0.35
414	metab_7540	Norzolmitripan	Organoheterocyclic compounds	Indoles and derivatives	Tryptamines and derivatives	242.128	M+H-H2O	C14H17N3O2	2.8729	0.0197	3.94 ±0.09	4.04 ±0.32	3.99 ±0.27	4.25 ±0.50	4.55 ±0.25
433	metab_8018	N-Succinyl-2-amino-6-ketopimelate	Organic acids and derivatives	Carboxylic acids and derivatives	Amino acids, peptides, and analogues	272.075	M+H-H2O	C11H15NO8	2.1633	0.0264	2.96 ±0.02	3.18 ±0.56	3.08 ±0.21	2.94 ±0.02	3.10 ±0.16
58	metab_13935	Octadecanedioic acid	Lipids and lipid-like molecules	Fatty Acyls	Fatty acids and conjugates	313.237	M-H	C18H34O4	6.4616	0.00859	4.34 ±0.11	4.65 ±0.18	4.43 ±0.12	4.64 ±0.20	4.63 ±0.12
286	metab_3996	Olitorin	Lipids and lipid-like molecules	Steroids and steroid derivatives	Steroid lactones	729.372	M+CH3OH+H	C35H52O14	5.8979	0.01196	4.79 ±0.51	5.40 ±0.27	5.65 ±0.16	5.52 ±0.21	5.29 ±0.60
243	metab_2939	Olopatadine n-oxide	Organic acids and derivatives	Organic sulfuric acids and derivatives	Arylsulfates	398.133	M+2Na-H	C21H23NO4	2.3335	0.0007656	3.75 ±0.15	4.22 ±0.23	4.14 ±0.28	4.49 ±0.34	4.87 ±0.39
333	metab_5808	O-Methylbenzhydrol	-	-	-	181.1	M+H-H2O	C14H14O	6.1902	0.003703	5.29 ±0.22	5.14 ±0.25	5.16 ±0.18	4.87 ±0.13	4.42 ±0.47
20	metab_11200	Ophthalmic acid	Organic acids and derivatives	Carboxylic acids and derivatives	Amino acids, peptides, and analogues	288.119	M-H	C11H19N3O6	1.3874	0.02078	3.17 ±0.54	3.04 ±0.35	2.92 ±0.80	3.13 ±0.44	4.33 ±0.63
407	metab_7431	Oryzalide A	Lipids and lipid-like molecules	Prenol lipids	Terpene lactones	384.212	M+ACN+Na	C19H28O4	3.0585	0.01729	4.03 ±0.67	4.53 ±0.44	5.02 ±0.16	4.64 ±0.47	4.90 ±0.31
185	metab_1963	Oxaceprol	Organic acids and derivatives	Carboxylic acids and derivatives	Amino acids, peptides, and analogues	138.054	M+H-2H2O, M+NH4	C7H11NO4	0.6552	0.00467	6.62 ±0.06	6.47 ±0.09	6.44 ±0.06	6.42 ±0.06	6.41 ±0.03
436	metab_8149	Oxindole	Organoheterocyclic compounds	Indoles and derivatives	Indolines	134.06	M+H	C8H7NO	2.0743	0.007939	4.64 ±0.09	4.47 ±0.05	4.58 ±0.05	4.48 ±0.07	4.56 ±0.11
15	metab_11099	Oxoadipic acid	Organic acids and derivatives	Keto acids and derivatives	Medium-chain keto acids and derivatives	205.034	M+FA-H	C6H8O5	1.0569	0.006868	5.23 ±0.12	5.08 ±0.09	5.04 ±0.06	4.99 ±0.10	4.97 ±0.03
73	metab_15491	PA(14:0/18:2(9Z,12Z))	Lipids and lipid-like molecules	Glycerophospholipids	Glycerophosphates	643.433	M-H	C35H65O8P	7.1946	0.006007	5.03 ±0.17	5.20 ±0.22	5.17 ±0.15	5.22 ±0.38	5.57 ±0.10
303	metab_5196	PA(15:0/22:4(7Z,10Z,13Z,16Z))	Lipids and lipid-like molecules	Glycerophospholipids	Glycerophosphates	728.52	M+NH4	C40H71O8P	7.1702	0.004661	5.48 ±0.11	4.85 ±0.52	4.77 ±0.43	4.54 ±0.53	4.88 ±0.38
72	metab_15429	PA(16:1(9Z)/16:0)	Lipids and lipid-like molecules	Glycerophospholipids	Glycerophosphates	645.449	M-H	C35H67O8P	7.3829	0.004878	4.76 ±0.19	5.00 ±0.22	4.94 ±0.19	4.98 ±0.38	5.38 ±0.15
149	metab_17906	P-Acetaminobenzoic acid	-	-	-	178.05	M-H	C9H9NO3	3.171	0.002712	4.17 ±0.26	3.64 ±0.10	3.60 ±0.14	3.56 ±0.10	3.51 ±0.23
142	metab_1760	P-Butylaminobenzoic acid	-	-	-	194.117	M+H-H2O, M+H	C11H15NO2	5.6184	0.0002064	5.13 ±0.04	5.06 ±0.06	5.10 ±0.04	4.99 ±0.04	4.94 ±0.05
327	metab_5708	PE(16:0/16:0)	Lipids and lipid-like molecules	Glycerophospholipids	Glycerophosphoethanolamines	730.484	M+K	C37H74NO8P	6.2444	0.01952	5.33 ±1.06	6.46 ±0.72	5.68 ±0.63	6.04 ±1.25	6.75 ±0.39
74	metab_15541	PE(16:0/18:1(11Z))	Lipids and lipid-like molecules	Glycerophospholipids	Glycerophosphoethanolamines	716.522	M-H	C39H76NO8P	7.0287	0.007748	5.03 ±0.09	4.32 ±0.36	4.21 ±0.75	4.44 ±0.33	4.33 ±0.48
59	metab_14005	PE(18:1(11Z)/18:3(6Z,9Z,12Z))	Lipids and lipid-like molecules	Glycerophospholipids	Glycerophosphoethanolamines	720.504	M-H2O-H	C41H74NO8P	6.5298	0.0288	4.28 ±0.66	4.63 ±0.47	3.92 ±0.06	4.44 ±0.50	4.94 ±0.59
411	metab_75	PE(18:1(9Z)/0:0)	-	-	-	480.307	M+H, M+Na, M+NH4, M+2Na-H	C23H46NO7P	6.3597	0.02191	6.50 ±0.12	5.77 ±0.30	5.76 ±0.57	5.92 ±0.59	5.68 ±0.23
62	metab_14105	PE(18:2(9Z,12Z)/18:2(9Z,12Z))	Lipids and lipid-like molecules	Glycerophospholipids	Glycerophosphoethanolamines	738.507	M-H	C41H74NO8P	6.727	0.04973	6.65 ±0.23	6.15 ±0.25	6.32 ±0.27	6.38 ±0.42	6.27 ±0.09
128	metab_17019	Pelargonic acid	Lipids and lipid-like molecules	Fatty Acyls	Fatty acids and conjugates	203.128	M+FA-H	C9H18O2	5.4666	0.001643	4.64 ±0.50	3.16 ±0.15	3.19 ±0.41	2.81 ±0.45	3.21 ±0.45
67	metab_1499	PG(i-12:0/18:2(9Z,11Z))	Lipids and lipid-like molecules	Glycerophospholipids	Glycerophosphoglycerols	708.487	M+NH4, M+Na	C36H67O10P	6.2035	0.03383	7.44 ±0.04	7.37 ±0.04	7.40 ±0.03	7.36 ±0.05	7.35 ±0.05
102	metab_16349	PGA1	Lipids and lipid-like molecules	Fatty Acyls	Eicosanoids	335.221	M-H	C20H32O4	6.099	0.008606	4.57 ±0.15	4.80 ±0.19	4.82 ±0.08	4.96 ±0.12	4.89 ±0.19
38	metab_13391	Phenylpyruvic acid	Benzenoids	Benzene and substituted derivatives	Phenylpyruvic acid derivatives	163.039	M-H	C9H8O3	5.9584	0.0339	4.87 ±0.34	5.49 ±0.34	5.24 ±0.26	5.61 ±0.32	5.26 ±0.38
267	metab_3497	Phlorisobutyrophenone 2-glucoside	Organic oxygen compounds	Organooxygen compounds	Carbohydrates and carbohydrate conjugates	323.109	M+H-2H2O	C16H22O9	3.8995	0.01334	4.96 ±0.13	4.70 ±0.30	4.77 ±0.12	4.57 ±0.19	4.42 ±0.27
12	metab_10963	Phosphoenol pyruvate	-	-	-	166.974	M-H	C3H5O6P	0.6775	0.0363	4.95 ±0.73	5.27 ±0.15	5.56 ±0.04	5.31 ±0.30	5.31 ±0.28
9	metab_1086	Phytosphingosine	Organic nitrogen compounds	Organonitrogen compounds	Amines	318.299	M+H-H2O, M+H	C18H39NO3	6.0747	0.008431	7.13 ±0.13	7.09 ±0.10	7.06 ±0.11	7.32 ±0.05	7.14 ±0.06
318	metab_5472	PI(19:1(9Z)/21:0)	-	-	-	921.639	M+H	C49H93O13P	6.427	0.03457	5.41 ±0.69	6.05 ±0.36	5.59 ±0.62	5.80 ±0.72	6.30 ±0.29
329	metab_5738	Ponasteroside A	Lipids and lipid-like molecules	Steroids and steroid derivatives	Steroidal glycosides	609.359	M+H-H2O	C33H54O11	6.2309	0.02323	5.80 ±0.09	5.90 ±0.06	5.84 ±0.07	5.92 ±0.05	5.95 ±0.06
284	metab_3934	Prostaglandin E1	Lipids and lipid-like molecules	Fatty Acyls	Eicosanoids	372.273	M+NH4	C20H34O5	5.7889	0.01165	4.11 ±0.56	4.63 ±0.37	4.87 ±0.29	4.94 ±0.44	5.12 ±0.25
356	metab_6192	Prostaglandin F2a-d9	-	-	-	346.294	M+H-H2O	C20H25D9O5	5.9797	0.002581	4.59 ±0.74	4.86 ±0.74	4.20 ±0.39	4.54 ±0.54	5.73 ±0.19
76	metab_15638	PS(18:1(9Z)/18:2(9Z,12Z))	Lipids and lipid-like molecules	Glycerophospholipids	Glycerophosphoserines	806.494	M+Na-2H	C42H76NO10P	6.727	0.02481	6.19 ±0.23	5.67 ±0.23	5.87 ±0.27	5.85 ±0.35	5.76 ±0.09
305	metab_5228	PS(18:2(9Z,12Z)/20:5(5Z,8Z,11Z,14Z,17Z))	Lipids and lipid-like molecules	Glycerophospholipids	Glycerophosphoserines	828.471	M+Na	C44H72NO10P	6.8741	0.009311	5.71 ±0.08	5.18 ±0.24	5.49 ±0.24	5.39 ±0.19	5.43 ±0.17
372	metab_6584	PS(O-16:0/0:0)	-	-	-	484.3	M+H	C22H46NO8P	5.4756	0.0004907	4.28 ±0.18	4.80 ±0.25	5.09 ±0.21	5.15 ±0.41	5.47 ±0.24
442	metab_8346	Psicofuranine	-	-	-	298.113	M+H	C11H15N5O5	1.8962	0.01787	7.58 ±0.09	7.54 ±0.08	7.46 ±0.12	7.31 ±0.23	7.46 ±0.07
4	metab_10273	PSOROMIC ACID	-	-	-	357.061	M-H, M+Na-2H	C18H14O8	5.9864	0.01065	5.85 ±0.06	5.75 ±0.02	5.78 ±0.03	5.77 ±0.07	5.75 ±0.04
287	metab_402	P-Tolualdehyde	Benzenoids	Benzene and substituted derivatives	Benzoyl derivatives	121.065	M+H, M+ACN+H, M+H-H2O	C8H8O	6.0747	0.001795	5.97 ±0.05	5.87 ±0.08	5.86 ±0.11	5.74 ±0.05	5.75 ±0.06
373	metab_6590	Putaminoxin	-	-	-	213.148	M+H	C12H20O3	5.4688	0.00659	5.39 ±0.21	5.51 ±0.17	4.97 ±0.24	5.13 ±0.31	5.08 ±0.25
454	metab_8623	Pyridoxal Phosphate	Organoheterocyclic compounds	Pyridines and derivatives	Pyridine carboxaldehydes	248.031	M+H	C8H10NO6P	1.3197	0.006274	4.52 ±0.16	4.43 ±0.13	4.24 ±0.11	4.17 ±0.12	4.27 ±0.23
221	metab_2491	Pyridoxine (Vitamin B6)	-	-	-	170.081	M+H	C8H11NO3	1.464	0.0003369	5.04 ±0.09	4.71 ±0.03	4.71 ±0.02	4.68 ±0.03	4.65 ±0.03
487	metab_9347	Quinone	Organic oxygen compounds	Organooxygen compounds	Carbonyl compounds	109.028	M+H	C6H4O2	2.0811	0.0004802	4.50 ±0.10	4.28 ±0.12	4.35 ±0.07	4.19 ±0.04	4.18 ±0.07
77	metab_15710	Retinyl beta-glucuronide	Lipids and lipid-like molecules	Prenol lipids	Terpene glycosides	443.246	M-H2O-H	C26H38O7	6.6145	0.004796	4.85 ±0.15	4.68 ±0.15	4.81 ±0.08	4.65 ±0.19	4.50 ±0.13
187	metab_19647	Ribitol	Organic oxygen compounds	Organooxygen compounds	Carbohydrates and carbohydrate conjugates	151.06	M-H	C5H12O5	0.6363	0.0002823	5.94 ±0.11	5.56 ±0.29	5.55 ±0.16	5.35 ±0.17	4.97 ±0.27
169	metab_19224	Ribonolactone	Organic oxygen compounds	Organooxygen compounds	Carbohydrates and carbohydrate conjugates	129.018	M-H2O-H	C5H8O5	1.6042	0.03865	6.65 ±0.09	6.66 ±0.16	6.52 ±0.08	6.46 ±0.14	6.55 ±0.08
124	metab_16943	Royal jelly acid	-	-	-	231.123	M+FA-H	C10H18O3	5.68	0.01283	4.02 ±0.27	4.47 ±0.15	4.25 ±0.20	4.48 ±0.44	4.75 ±0.38
421	metab_7579	S-(11-OH-9-deoxy-delta9,12-PGD2)-glutathione	Organic acids and derivatives	Carboxylic acids and derivatives	Amino acids, peptides, and analogues	685.349	M+ACN+H	C30H49N3O10S	2.8044	0.02327	3.73 ±0.45	4.60 ±0.91	4.01 ±0.47	5.12 ±0.80	4.39 ±0.69
213	metab_238	Saccharopine	Organic acids and derivatives	Carboxylic acids and derivatives	Amino acids, peptides, and analogues	277.138	M+H, M+K, M+H-H2O	C11H20N2O6	0.5948	0.0002072	7.13 ±0.16	6.63 ±0.16	6.56 ±0.21	6.34 ±0.58	5.35 ±0.47
475	metab_9060	S-Adenosylmethionine	Nucleosides, nucleotides, and analogues	5'-deoxyribonucleosides	5'-deoxy-5'-thionucleosides	399.142	M+H	C15H22N6O5S	0.588	0.0002077	5.79 ±0.09	5.78 ±0.13	6.01 ±0.09	5.97 ±0.10	5.57 ±0.09
387	metab_7045	Saponin G	Lignans, neolignans and related compounds	Lignan glycosides	Not Available	402.233	M+H+Na	C42H68O13	3.9611	0.01209	2.77 ±0.93	4.08 ±1.05	4.45 ±0.34	4.56 ±0.24	3.85 ±0.84
180	metab_19564	S-Cysteinosuccinic acid	Organic acids and derivatives	Carboxylic acids and derivatives	Amino acids, peptides, and analogues	236.022	M-H	C7H11NO6S	0.6914	0.0003559	5.03 ±0.10	5.16 ±0.07	5.36 ±0.15	5.42 ±0.12	5.55 ±0.19
462	metab_877	Scytalone	-	-	-	177.054	M+H-H2O, M+H	C10H10O4	3.5035	0.001318	4.74 ±0.07	4.55 ±0.11	4.49 ±0.10	4.44 ±0.14	4.30 ±0.25
134	metab_17361	Sebacic acid	Lipids and lipid-like molecules	Fatty Acyls	Fatty acids and conjugates	247.118	M+FA-H	C10H18O4	4.5081	0.01707	4.02 ±0.23	3.51 ±0.05	3.48 ±0.25	3.60 ±0.28	3.63 ±0.17
198	metab_20138	Selenohomocysteine	Organic acids and derivatives	Carboxylic acids and derivatives	Amino acids, peptides, and analogues	216.943	M+Cl	C4H8NO2Se	1.6618	0.001969	5.27 ±0.02	5.23 ±0.02	5.24 ±0.01	5.26 ±0.04	5.37 ±0.06
201	metab_2091	Serylmethionine	Organic acids and derivatives	Carboxylic acids and derivatives	Amino acids, peptides, and analogues	201.071	M+H-2H2O	C8H16N2O4S	0.5106	0.01104	5.01 ±0.35	5.20 ±0.18	5.52 ±0.09	5.23 ±0.28	5.50 ±0.28
269	metab_3515	Sinapinic Acid	Phenylpropanoids and polyketides	Cinnamic acids and derivatives	Hydroxycinnamic acids and derivatives	225.075	M+H	C11H12O5	3.9679	0.001809	4.78 ±0.11	4.15 ±0.65	4.24 ±0.31	4.05 ±0.36	3.63 ±0.59
320	metab_5481	Sorbitan stearate	Lipids and lipid-like molecules	Fatty Acyls	Fatty acid esters	413.322	M+H-H2O	C24H46O6	6.4204	0.00159	5.78 ±0.03	5.72 ±0.01	5.76 ±0.03	5.70 ±0.02	5.70 ±0.05
339	metab_5992	Sphingosine	Organic nitrogen compounds	Organonitrogen compounds	Amines	363.299	M+ACN+Na	C18H37NO2	6.095	0.02747	3.89 ±0.38	4.49 ±0.44	4.58 ±0.74	4.81 ±0.85	5.29 ±0.44
52	metab_13682	Squamocin B	Lipids and lipid-like molecules	Fatty Acyls	Fatty alcohols	639.445	M+FA-H	C35H62O7	6.1823	0.03831	5.45 ±0.63	6.08 ±0.16	5.63 ±0.48	5.77 ±0.90	6.28 ±0.32
53	metab_13745	Squamocin K	Lipids and lipid-like molecules	Fatty Acyls	Fatty alcohols	623.45	M+FA-H	C35H62O6	6.2512	0.009328	6.10 ±0.37	6.49 ±0.13	6.24 ±0.22	6.34 ±0.45	6.67 ±0.16
99	metab_16276	Sterebin D	Lipids and lipid-like molecules	Prenol lipids	Sesquiterpenoids	339.217	M+FA-H	C18H30O3	6.134	0.03489	5.99 ±0.26	5.94 ±0.10	5.80 ±0.22	5.77 ±0.11	5.67 ±0.13
324	metab_5623	Sterebin E	Lipids and lipid-like molecules	Prenol lipids	Diterpenoids	380.278	M+ACN+H	C20H34O4	6.3058	0.003031	3.67 ±0.13	4.30 ±0.39	4.41 ±0.30	4.40 ±0.48	4.92 ±0.32
135	metab_17394	Suberic acid	Lipids and lipid-like molecules	Fatty Acyls	Fatty acids and conjugates	173.081	M-H	C8H14O4	4.4101	0.001053	5.09 ±0.06	4.98 ±0.04	4.91 ±0.05	4.89 ±0.05	5.00 ±0.07
242	metab_2905	Succinoadenosine	Nucleosides, nucleotides, and analogues	Purine nucleosides	Not Available	384.114	M+H	C14H17N5O8	2.2456	0.01892	6.25 ±0.21	6.13 ±0.18	5.88 ±0.12	5.92 ±0.27	6.16 ±0.18
396	metab_717	Succinylproline	-	-	-	216.086	M+H, M+CH3OH+H	C9H13NO5	2.3335	0.03036	4.80 ±0.12	4.80 ±0.24	4.89 ±0.09	4.67 ±0.06	4.80 ±0.06
166	metab_19035	Taraxinic acid glucosyl ester	Lipids and lipid-like molecules	Prenol lipids	Terpene lactones	459.14	M+Cl	C21H28O9	1.8292	0.02901	4.12 ±0.15	4.28 ±0.47	4.32 ±0.41	3.79 ±0.34	4.46 ±0.20
431	metab_8003	Taxiphyllin	Organic oxygen compounds	Organooxygen compounds	Carbohydrates and carbohydrate conjugates	353.133	M+ACN+H	C14H17NO7	2.177	0.005414	4.20 ±0.07	4.44 ±0.17	4.48 ±0.18	4.30 ±0.18	4.60 ±0.13
30	metab_12543	Terephthalic acid	Benzenoids	Benzene and substituted derivatives	Benzoic acids and derivatives	165.018	M-H	C8H6O4	3.7527	0.008606	5.60 ±0.06	5.48 ±0.02	5.49 ±0.03	5.46 ±0.04	5.48 ±0.05
45	metab_13530	Tetradecanedioic acid	Lipids and lipid-like molecules	Fatty Acyls	Fatty acids and conjugates	257.175	M-H	C14H26O4	6.057	0.007661	5.48 ±0.67	5.00 ±0.17	5.14 ±0.29	4.55 ±0.27	4.96 ±0.18
340	metab_5995	Tetranor-12(R)-HETE	-	-	-	267.194	M+H	C16H26O3	6.095	0.01453	4.47 ±0.34	4.95 ±0.17	4.79 ±0.36	4.81 ±0.56	5.27 ±0.42
70	metab_15278	Thymine	Organoheterocyclic compounds	Diazines	Pyrimidines and pyrimidine derivatives	147.019	M+Na-2H	C5H6N2O2	8.2737	0.03742	6.98 ±0.03	6.97 ±0.01	7.01 ±0.03	7.00 ±0.03	7.00 ±0.04
253	metab_3055	Tiglylcarnitine	Lipids and lipid-like molecules	Fatty Acyls	Fatty acid esters	244.153	M+H	C12H21NO4	2.5667	0.001509	5.62 ±0.09	5.70 ±0.23	5.92 ±0.20	6.13 ±0.23	6.07 ±0.12
381	metab_683	Trans-3-Hydroxycotinine glucuronide	Organic oxygen compounds	Organooxygen compounds	Carbohydrates and carbohydrate conjugates	351.118	M+H-H2O, M+H	C16H20N2O8	2.1359	0.03408	3.77 ±0.52	4.21 ±0.59	4.08 ±0.70	3.52 ±0.49	3.13 ±0.02
107	metab_16447	Traumatic Acid	Lipids and lipid-like molecules	Fatty Acyls	Fatty acids and conjugates	227.128	M-H	C12H20O4	6.043	0.0126	6.21 ±0.08	6.25 ±0.09	6.30 ±0.07	6.38 ±0.05	6.34 ±0.08
10	metab_10896	Trehalose 6-phosphate	Organic oxygen compounds	Organooxygen compounds	Carbohydrates and carbohydrate conjugates	421.074	M-H	C12H23O14P	0.5961	0.00996	6.74 ±0.20	6.71 ±0.10	6.84 ±0.21	6.56 ±0.09	6.48 ±0.12
66	metab_1460	Tricycloekasantalol	Lipids and lipid-like molecules	Prenol lipids	Monoterpenoids	424.319	M+H-H2O, 2M+ACN+Na	C12H20O	6.2513	0.03305	3.29 ±1.25	4.65 ±0.34	3.74 ±1.29	4.24 ±1.64	5.02 ±0.55
404	metab_737	Tryptophyl-Aspartate	Organic acids and derivatives	Carboxylic acids and derivatives	Amino acids, peptides, and analogues	302.112	M+H-H2O, M+H	C15H17N3O5	2.4226	0.0139	4.81 ±0.73	5.83 ±0.22	5.06 ±0.42	5.34 ±1.00	5.89 ±0.31
230	metab_2650	Tyramine glucuronide	Organic oxygen compounds	Organooxygen compounds	Carbohydrates and carbohydrate conjugates	278.101	M+H-2H2O	C14H19NO7	1.8756	0.01437	3.09 ±0.44	4.15 ±0.70	3.60 ±0.55	4.38 ±0.64	4.40 ±0.68
256	metab_3126	Tyrosyl-Proline	Organic acids and derivatives	Carboxylic acids and derivatives	Amino acids, peptides, and analogues	261.123	M+H-H2O	C14H18N2O4	2.7557	0.04014	3.47 ±0.54	3.26 ±0.29	3.46 ±0.21	3.47 ±0.49	4.17 ±0.46
440	metab_8321	Tyrosyl-Serine	Organic acids and derivatives	Carboxylic acids and derivatives	Amino acids, peptides, and analogues	251.102	M+H-H2O	C12H16N2O5	1.9235	0.005404	3.20 ±0.23	3.94 ±0.42	4.35 ±0.08	4.26 ±0.22	4.15 ±0.57
182	metab_19592	UDP-D-apiose	Nucleosides, nucleotides, and analogues	Pyrimidine nucleotides	Pyrimidine ribonucleotides	535.036	M-H	C14H22N2O16P2	0.6775	0.000111	6.33 ±0.21	5.88 ±0.32	6.06 ±0.13	5.51 ±0.30	4.36 ±0.75
466	metab_8886	UDP-D-galactose(2-)	-	-	-	608.087	M+ACN+H	C15H24N2O17P2	0.6891	0.0002114	6.64 ±0.13	6.46 ±0.16	6.48 ±0.12	6.16 ±0.16	5.79 ±0.37
33	metab_13053	Undecylenic acid	Lipids and lipid-like molecules	Fatty Acyls	Fatty acids and conjugates	229.144	M+FA-H	C11H20O2	5.3549	0.006702	5.39 ±0.29	5.49 ±0.18	5.24 ±0.22	5.13 ±0.18	5.02 ±0.12
458	metab_8710	Uracil	Organoheterocyclic compounds	Diazines	Pyrimidines and pyrimidine derivatives	113.034	M+H	C4H4N2O2	1.0589	0.002167	6.32 ±0.04	6.39 ±0.04	6.44 ±0.05	6.42 ±0.06	6.52 ±0.10
222	metab_2539	Uridine 2',3'-cyclic phosphate	Nucleosides, nucleotides, and analogues	Pyrimidine nucleotides	Cyclic pyrimidine nucleotides	630.082	2M+NH4	C9H11N2O8P	1.6702	0.01675	4.27 ±0.47	4.79 ±0.26	4.19 ±0.49	4.99 ±0.43	4.90 ±0.31
13	metab_11007	Uridine diphosphategalactose	Nucleosides, nucleotides, and analogues	Pyrimidine nucleotides	Pyrimidine nucleotide sugars	603.002	M+K-2H	C15H24N2O17P2	0.753	0.0002529	5.36 ±0.13	4.97 ±0.51	5.28 ±0.15	3.95 ±0.18	3.96 ±0.23
181	metab_19576	Uridine diphosphate-N-acetylglucosamine	Nucleosides, nucleotides, and analogues	Pyrimidine nucleotides	Pyrimidine nucleotide sugars	606.073	M-H	C17H27N3O17P2	0.6844	0.000145	8.22 ±0.14	8.05 ±0.19	8.03 ±0.11	7.72 ±0.16	7.39 ±0.29
179	metab_19557	Uridine monophosphate (UMP)	-	-	-	323.028	M-H	C9H13N2O9P	0.6914	0.002895	5.56 ±0.07	5.46 ±0.12	5.61 ±0.08	5.42 ±0.31	5.05 ±0.15
331	metab_5786	Vaccenic acid	Lipids and lipid-like molecules	Fatty Acyls	Fatty acids and conjugates	283.262	M+H	C18H34O2	6.1967	0.01488	5.09 ±0.81	4.93 ±0.52	4.46 ±0.76	3.22 ±1.00	3.49 ±1.15
403	metab_7349	Valyl-Valine	Organic acids and derivatives	Carboxylic acids and derivatives	Amino acids, peptides, and analogues	239.136	M+Na	C10H20N2O3	3.2429	0.0001942	3.74 ±0.67	2.75 ±0.01	2.82 ±0.14	2.75 ±0.02	4.26 ±1.00
139	metab_17560	Vanilloloside	Organic oxygen compounds	Organooxygen compounds	Carbohydrates and carbohydrate conjugates	297.097	M-H2O-H	C14H20O8	3.9642	0.0008356	4.94 ±0.14	4.20 ±0.62	4.27 ±0.27	4.03 ±0.35	3.31 ±0.80
413	metab_7538	Vinyl caffeate	Phenylpropanoids and polyketides	Cinnamic acids and derivatives	Hydroxycinnamic acids and derivatives	207.064	M+H	C11H10O4	2.8798	0.009138	3.93 ±0.12	3.93 ±0.07	3.99 ±0.14	3.85 ±0.08	4.16 ±0.10
21	metab_11285	Xanthine	Organoheterocyclic compounds	Imidazopyrimidines	Purines and purine derivatives	151.025	M-H	C5H4N4O2	1.655	0.04228	5.56 ±0.15	5.72 ±0.26	5.74 ±0.31	6.07 ±0.19	5.93 ±0.29
389	metab_7067	Xi-2,3-Dihydro-2-oxo-1H-indole-3-acetic acid	Organoheterocyclic compounds	Indoles and derivatives	Indolyl carboxylic acids and derivatives	233.091	M+ACN+H	C10H9NO3	3.8995	0.01807	4.32 ±0.50	3.19 ±0.44	3.46 ±0.43	3.29 ±0.42	3.51 ±0.69
338	metab_5945	Xi-4-Hydroxy-4-methyl-2-cyclohexen-1-one	Organic oxygen compounds	Organooxygen compounds	Carbonyl compounds	91.0544	M+H-2H2O	C7H10O2	6.1222	0.0009555	5.93 ±0.04	5.87 ±0.00	5.87 ±0.04	5.84 ±0.02	5.84 ±0.02
88	metab_16025	Yucalexin P15	Lipids and lipid-like molecules	Prenol lipids	Diterpenoids	705.366	2M+FA-H	C20H26O4	6.3284	0.04807	5.46 ±0.38	5.82 ±0.26	5.73 ±0.18	5.76 ±0.37	5.94 ±0.18
325	metab_5668	Yucalexin P21	Lipids and lipid-like molecules	Prenol lipids	Diterpenoids	337.272	M+CH3OH+H	C20H32O2	6.2784	0.02151	6.64 ±0.13	6.37 ±0.15	6.33 ±0.17	6.48 ±0.18	6.35 ±0.06
147	metab_17829	Zearalenone 4-sulfate	Phenylpropanoids and polyketides	Macrolides and analogues	Zearalenones	443.1	M+FA-H	C18H22O8S	3.3428	0.002532	1.60 ±1.26	4.73 ±0.34	4.55 ±0.35	4.95 ±0.21	4.37 ±0.76
165	metab_18910	Zymonic acid	Organoheterocyclic compounds	Dihydrofurans	Furanones	157.013	M-H	C6H6O5	1.9135	0.0007552	4.37 ±0.15	4.25 ±0.08	4.20 ±0.08	4.09 ±0.10	4.05 ±0.05
